# Supplementary material for: Multi‐Omics Analysis and Experimental Validation Identify RAD51 as a Key Biomarker in OSCC
Source: IET Syst Biol. 2025 Dec 5;19(1):e70048. doi: 10.1049/syb2.70048 (PMC12680491; doi:10.1049/syb2.70048)
Supplement: Supplementary file 4 — Table S3: Baseline characteristics and RAD51 expression in the TCGA‐OSCC cohort. [file SYB2-19-e70048-s002.xlsx]

## Sheet: Sheet 1
characteristics
