# Supplementary material for: Multi‐Omics Analysis and Experimental Validation Identify RAD51 as a Key Biomarker in OSCC
Source: IET Syst Biol. 2025 Dec 5;19(1):e70048. doi: 10.1049/syb2.70048 (PMC12680491; doi:10.1049/syb2.70048)
Supplement: Supplementary file 5 — Table S4: Pan‐cancer single‐cell analysis of RAD51‐related genes and malignant phenotypes. [file SYB2-19-e70048-s011.xlsx]

## Sheet: 相关性
	Angiogenesis	Apoptosis	CellCycle	Differentiation	DNAdamage	DNArepair	EMT	Hypoxia	Inflammation	Invasion	Metastasis	Proliferation	Quiescence	Stemness
ALL	-0.279	0.217	0.3	-0.03	0.304	0.561	0.079	-0.208	-0.145	0.167	-0.057	0.076	-0.073	0.067
AML	0.034	-0.056	0.299	0.015	0.181	0.337	0.285	-0.146	-0.206	0.264	0.162	0.208	-0.06	0.16
CML	-0.064	0.072	0.268	0.027	0.206	0.312	0.14	0.016	-0.121	0.233	0.084	0.023	-0.142	-0.127
CRC	-0.123	-0.137	0.428	-0.226	0.237	0.395	0.112	-0.282	-0.25	0.294	-0.156	0.202	-0.217	-0.148
BRCA	-0.162	-0.021	0.262	-0.245	0.331	0.39	-0.124	-0.258	-0.252	0.105	-0.138	0.026	-0.404	-0.164
AST	0.026	0.031	0.098	-0.024	0.087	0.201	0.031	-0.036	-0.055	0.019	-0.01	0.043	-0.038	-0.03
GBM	0.075	0.04	0.077	0.062	0.062	0.154	-0.053	-0.123	-0.04	-0.109	-0.057	0.059	-0.023	0.03
Glioma	-0.074	0.076	0.291	0.026	0.245	0.351	0.184	0.007	-0.08	0.216	0.078	0.211	-0.082	-0.042
HGG	-0.125	-0.006	0.25	0.095	0.181	0.131	-0.063	-0.143	-0.097	0.008	-0.054	0.179	-0.125	0.282
ODG	-0.004	0.039	-0.002	-0.045	0.073	0.145	0.039	-0.003	-0.091	0.05	-0.072	-0.035	-0.009	-0.082
HNSCC	-0.231	-0.074	0.45	-0.204	0.255	0.487	0.03	-0.257	-0.231	0.069	-0.206	0.156	-0.265	-0.049
RCC	0.096	0.108	0.057	0.055	0.011	-0.009	-0.192	0.027	-0.294	-0.284	-0.103	-0.122	-0.264	0.056
LUAD	-0.334	0.03	0.614	-0.322	0.501	0.589	-0.132	-0.314	-0.394	0.18	-0.255	0.489	-0.389	-0.022
NSCLC	-0.226	-0.146	0.463	-0.057	0.314	0.309	-0.009	-0.085	-0.332	0.348	-0.185	0.259	-0.214	0.167
OV	-0.064	0.069	0.083	-0.014	0.039	0.199	0.05	-0.12	-0.06	-0.139	-0.213	0.025	0.04	0.063
PC	0.255	-0.148	0.162	0.048	-0.052	0.332	-0.369	-0.117	-0.216	0.075	-0.051	0.098	-0.218	-0.252
MEL	-0.09	-0.041	0.336	-0.162	0.248	0.338	-0.066	-0.16	-0.236	-0.023	-0.142	0.24	-0.17	-0.101

## Sheet: P值
	Angiogenesis	Apoptosis	CellCycle	Differentiation	DNAdamage	DNArepair	EMT	Hypoxia	Inflammation	Invasion	Metastasis	Proliferation	Quiescence	Stemness
ALL	0	0.004	0	0.695	0	0	0.306	0.006	0.059	0.029	0.462	0.326	0.341	0.384
AML	0.039	0.007	0.468	0	0.237	0.035	0.013	0.047	0.006	0.599	0	0	0	0.003
CML	0.006	0.002	0	0.242	0	0	0	0.491	0	0	0	0.33	0	0
CRC	0.247	0.196	0	0.031	0.024	0	0.289	0.007	0.017	0.005	0.141	0.055	0.038	0.161
BRCA	0.06	0.297	0	0.037	0	0	0.846	0.007	0	0.367	0	0	0	0
AST	0.079	0.033	0	0.099	0	0	0.036	0.013	0	0.195	0.498	0.003	0.009	0.038
GBM	0.202	0.148	0.504	0.19	0.287	0	0.088	0.001	0.103	0.022	0.019	0	0.014	0.346
Glioma	0.188	0.55	0	0.327	0	0	0	0	0	0	0.871	0	0	0.458
HGG	0.001	0.87	0	0.013	0	0.001	0.101	0	0.01	0.839	0.158	0	0.001	0
ODG	0.814	0.019	0.92	0.007	0	0	0.019	0.869	0	0.003	0	0.032	0.588	0
HNSCC	0	0.001	0	0	0	0	0.188	0	0	0.002	0	0	0	0.031
RCC	0.031	0.049	0.979	0.132	0.277	0.865	0.148	0.013	0.006	0.007	0.91	0.499	0.095	0.013
LUAD	0.002	0.982	0	0	0	0	0.587	0.002	0	0.071	0.003	0	0	0.651
NSCLC	0	0	0	0.037	0	0	0.731	0.002	0	0	0	0	0	0
OV	0.48	0.453	0.366	0.877	0.673	0.028	0.585	0.19	0.509	0.126	0.019	0.783	0.664	0.492
PC	0.035	0.224	0.184	0.697	0.673	0.005	0.002	0.339	0.074	0.541	0.675	0.425	0.072	0.036
MEL	0.041	0.275	0	0.026	0	0	0.073	0.103	0	0.015	0.229	0.001	0.633	0.05
