# Supplementary material for: Multi‐Omics Analysis and Experimental Validation Identify RAD51 as a Key Biomarker in OSCC
Source: IET Syst Biol. 2025 Dec 5;19(1):e70048. doi: 10.1049/syb2.70048 (PMC12680491; doi:10.1049/syb2.70048)
Supplement: Supplementary file 7 — Table S6: GO enrichment analysis of the top 300 genes coexpressed with RAD51 in TCGA‐OSCC. [file SYB2-19-e70048-s007.xlsx]

## Sheet: Sheet1
ONTOLOGY	ID	Description	GeneRatio	BgRatio	pvalue	p.adjust	qvalue	geneID	Count
BP	GO:0007059	chromosome segregation	77/287	348/18800	3.96037e-68	7.18807e-65	5.39027e-65	OIP5/CDCA5/CDC6/CDT1/KIFC1/KIF2C/ZWINT/SPAG5/KNSTRN/KIF22/FANCD2/EME1/SKA1/BUB1B/SGO1/MAD2L1/BRCA1/NEK2/ZWILCH/DSCC1/NUF2/FEN1/SPC25/KIF4A/SPC24/KNL1/KIF23/BUB1/NDC80/NCAPH/MIS18A/UBE2C/SKA3/CDCA8/PSMC3IP/KIF18B/TRIP13/AURKB/RACGAP1/TTK/CENPH/PLK1/PSRC1/ESCO2/DSN1/HASPIN/CCNB1/CDC20/NDC1/KNTC1/NUP37/RAD18/FBXO5/HJURP/TOP2A/RCC1/CENPW/DLGAP5/NCAPG2/CDCA2/XRCC3/PRC1/RMI2/CENPK/CIAO2A/CENPN/GEN1/BUB…	77
BP	GO:0006260	DNA replication	68/287	280/18800	7.4765e-63	6.78492e-60	5.08796e-60	RAD51/CDC6/ORC1/TIPIN/RFC2/GINS2/MCM7/CDT1/BLM/CDK1/DTL/GMNN/CHAF1B/CDC45/DUT/TRAIP/EME1/MCM6/MCM10/DSCC1/FEN1/CHAF1A/ORC6/MCM3/PCNA/RRM2/POLE2/RFC5/TICRR/GINS1/PCLAF/MCM5/POLE/RFC4/ESCO2/MCM4/DNA2/CCNA2/NASP/CDK2/PRIM1/LIG1/DONSON/CHTF18/FBXO5/ATAD5/TIMELESS/CHEK1/DBF4/DBF4B/RFC3/POLD1/POLQ/RPA3/CDC7/ZGRF1/TONSL/RECQL4/RMI2/WDHD1/MMS22L/POLE3/PRIM2/MCM2/E2F7/GEN1/SSRP1/POLA2	68
BP	GO:0000280	nuclear division	77/287	446/18800	2.18062e-59	1.31928e-56	9.89315e-57	RAD51/CCNB2/CDCA5/CDC6/CDT1/KIFC1/KIF2C/ZWINT/SPAG5/KNSTRN/KIF22/PKMYT1/FANCD2/EME1/BUB1B/SGO1/MAD2L1/RAD54L/NEK2/ZWILCH/DSCC1/NUF2/KIF4A/KIF23/BUB1/RAD54B/CDC25C/NDC80/NCAPH/UBE2C/CDCA8/PSMC3IP/KIF18B/TRIP13/AURKB/MYBL2/RACGAP1/TTK/RAD51AP1/KIF11/PLK1/PSRC1/DSN1/HASPIN/CCNB1/MASTL/FANCA/KIF15/CDC20/NDC1/KNTC1/TPX2/FBXO5/CHEK1/TOP2A/RCC1/DLGAP5/CKS2/NCAPG2/CDCA2/XRCC3/PRC1/AURKA/CENPK/RANBP1/MTBP…	77
BP	GO:0006261	DNA-templated DNA replication	54/287	159/18800	1.41508e-58	6.42092e-56	4.81499e-56	RAD51/CDC6/ORC1/TIPIN/RFC2/GINS2/MCM7/CDT1/BLM/GMNN/CDC45/TRAIP/EME1/MCM6/MCM10/DSCC1/FEN1/ORC6/MCM3/PCNA/POLE2/RFC5/TICRR/GINS1/MCM5/POLE/RFC4/MCM4/DNA2/CDK2/PRIM1/LIG1/DONSON/CHTF18/FBXO5/ATAD5/TIMELESS/DBF4/DBF4B/RFC3/POLD1/POLQ/CDC7/ZGRF1/TONSL/RECQL4/WDHD1/MMS22L/POLE3/PRIM2/MCM2/E2F7/GEN1/POLA2	54
BP	GO:0048285	organelle fission	78/287	493/18800	3.57694e-57	1.29843e-54	9.73681e-55	RAD51/CCNB2/CDCA5/CDC6/CDT1/MTFR2/KIFC1/KIF2C/ZWINT/SPAG5/KNSTRN/KIF22/PKMYT1/FANCD2/EME1/BUB1B/SGO1/MAD2L1/RAD54L/NEK2/ZWILCH/DSCC1/NUF2/KIF4A/KIF23/BUB1/RAD54B/CDC25C/NDC80/NCAPH/UBE2C/CDCA8/PSMC3IP/KIF18B/TRIP13/AURKB/MYBL2/RACGAP1/TTK/RAD51AP1/KIF11/PLK1/PSRC1/DSN1/HASPIN/CCNB1/MASTL/FANCA/KIF15/CDC20/NDC1/KNTC1/TPX2/FBXO5/CHEK1/TOP2A/RCC1/DLGAP5/CKS2/NCAPG2/CDCA2/XRCC3/PRC1/AURKA/CENPK/RANBP…	78
BP	GO:0098813	nuclear chromosome segregation	62/287	287/18800	9.44334e-54	2.85661e-51	2.14215e-51	CDCA5/CDC6/CDT1/KIFC1/KIF2C/ZWINT/SPAG5/KNSTRN/KIF22/FANCD2/EME1/BUB1B/SGO1/MAD2L1/NEK2/ZWILCH/DSCC1/NUF2/FEN1/SPC25/KIF4A/SPC24/KNL1/KIF23/BUB1/NDC80/NCAPH/UBE2C/CDCA8/PSMC3IP/KIF18B/TRIP13/AURKB/RACGAP1/TTK/PLK1/PSRC1/ESCO2/DSN1/HASPIN/CCNB1/CDC20/NDC1/KNTC1/FBXO5/TOP2A/DLGAP5/NCAPG2/XRCC3/PRC1/RMI2/CENPK/GEN1/BUB3/TACC3/KIF18A/CENPF/ESPL1/ECT2/SGO2/BRIP1/NCAPG	62
BP	GO:0140014	mitotic nuclear division	62/287	293/18800	3.71008e-53	9.61971e-51	7.21374e-51	CDCA5/CDC6/CDT1/KIFC1/KIF2C/ZWINT/SPAG5/KNSTRN/KIF22/PKMYT1/BUB1B/SGO1/MAD2L1/NEK2/ZWILCH/DSCC1/NUF2/KIF4A/KIF23/BUB1/CDC25C/NDC80/NCAPH/UBE2C/CDCA8/KIF18B/TRIP13/AURKB/MYBL2/RACGAP1/TTK/KIF11/PLK1/PSRC1/DSN1/HASPIN/CCNB1/KIF15/CDC20/KNTC1/TPX2/FBXO5/CHEK1/RCC1/DLGAP5/NCAPG2/CDCA2/XRCC3/PRC1/AURKA/CENPK/RANBP1/MTBP/GEN1/BUB3/TACC3/KIF18A/CENPF/ESPL1/UBE2S/SGO2/NCAPG	62
BP	GO:0000819	sister chromatid segregation	53/287	205/18800	2.58689e-50	5.869e-48	4.40111e-48	CDCA5/CDC6/CDT1/KIFC1/KIF2C/ZWINT/SPAG5/KNSTRN/KIF22/BUB1B/SGO1/MAD2L1/NEK2/ZWILCH/DSCC1/NUF2/FEN1/KIF4A/KIF23/BUB1/NDC80/NCAPH/UBE2C/CDCA8/KIF18B/TRIP13/AURKB/RACGAP1/TTK/PLK1/PSRC1/ESCO2/DSN1/HASPIN/CCNB1/CDC20/KNTC1/FBXO5/TOP2A/DLGAP5/NCAPG2/XRCC3/PRC1/RMI2/CENPK/GEN1/BUB3/TACC3/KIF18A/CENPF/ESPL1/SGO2/NCAPG	53
BP	GO:0000070	mitotic sister chromatid segregation	49/287	171/18800	6.17271e-49	1.24483e-46	9.33486e-47	CDCA5/CDC6/CDT1/KIFC1/KIF2C/ZWINT/SPAG5/KNSTRN/KIF22/BUB1B/SGO1/MAD2L1/NEK2/ZWILCH/DSCC1/NUF2/KIF4A/KIF23/BUB1/NDC80/NCAPH/UBE2C/CDCA8/KIF18B/TRIP13/AURKB/RACGAP1/TTK/PLK1/PSRC1/DSN1/HASPIN/CCNB1/CDC20/KNTC1/FBXO5/DLGAP5/NCAPG2/XRCC3/PRC1/CENPK/GEN1/BUB3/TACC3/KIF18A/CENPF/ESPL1/SGO2/NCAPG	49
BP	GO:0044772	mitotic cell cycle phase transition	67/287	440/18800	1.16516e-47	2.11476e-45	1.58584e-45	CCNB2/CDCA5/CDC6/ORC1/CDT1/BLM/CDK1/DTL/CKS1B/ZWINT/PKMYT1/BUB1B/MAD2L1/BRCA1/ZWILCH/CDC25A/BUB1/RRM2/CDC25C/NDC80/UBE2C/TICRR/TRIP13/AURKB/TTK/POLE/PLK1/CCNF/CCNB1/MASTL/CCNA2/NASP/CDK2/CLSPN/KNTC1/DONSON/FBXO5/ATAD5/CHEK1/DBF4/DBF4B/RCC1/E2F1/CPSF3/STIL/DLGAP5/CDC7/CKS2/XRCC3/AURKA/CIT/MTBP/CDKN3/IQGAP3/E2F7/FOXM1/GEN1/BUB3/TACC3/GTSE1/SASS6/CENPF/ESPL1/UBE2S/RBL1/CDK4/MELK	67
BP	GO:1901987	regulation of cell cycle phase transition	60/287	415/18800	3.3852e-41	5.58559e-39	4.18858e-39	CDCA5/CDC6/ORC1/TIPIN/WDR76/CDT1/BLM/CDK1/DTL/CDC45/ZWINT/FANCD2/EME1/BUB1B/MAD2L1/BRCA1/ZWILCH/CDC25A/BUB1/RRM2/CDC25C/NDC80/UBE2C/TICRR/TRIP13/AURKB/TTK/PLK1/CCNB1/DNA2/CDK2/CLSPN/KNTC1/DONSON/FBXO5/ATAD5/TIMELESS/CHEK1/DBF4/DBF4B/E2F1/MSH2/CPSF3/STIL/DLGAP5/CDC7/XRCC3/AURKA/MTBP/E2F7/GEN1/BUB3/GTSE1/SASS6/RHNO1/CENPF/ESPL1/RBL1/BRIP1/CDK4	60
BP	GO:0007346	regulation of mitotic cell cycle	61/287	478/18800	1.20178e-38	1.81769e-36	1.36307e-36	CDCA5/CDC6/ORC1/TIPIN/CDT1/BLM/CDK1/DTL/GMNN/CKS1B/ZWINT/PKMYT1/FANCD2/EME1/BUB1B/MAD2L1/BRCA1/NEK2/ZWILCH/CDC25A/BUB1/RRM2/CDC25C/NDC80/UBE2C/TICRR/TRIP13/AURKB/TTK/PLK1/CCNB1/CDK2/CLSPN/KNTC1/DONSON/FBXO5/ATAD5/CHEK1/DBF4B/RCC1/E2F1/MSH2/CPSF3/RPA3/STIL/DLGAP5/CDC7/CKS2/CDCA2/XRCC3/AURKA/MTBP/E2F7/GEN1/BUB3/GTSE1/SASS6/CENPF/ESPL1/RBL1/CDK4	61
BP	GO:0000075	cell cycle checkpoint signaling	40/287	170/18800	3.4269e-36	4.78448e-34	3.58784e-34	CDC6/ORC1/TIPIN/WDR76/CDT1/BLM/CDK1/DTL/CDC45/ZWINT/FANCD2/EME1/BUB1B/MAD2L1/BRCA1/ZWILCH/BUB1/NDC80/TICRR/TRIP13/AURKB/TTK/PLK1/CCNB1/DNA2/CDK2/CLSPN/KNTC1/DONSON/TIMELESS/CHEK1/E2F1/MSH2/XRCC3/GEN1/BUB3/GTSE1/RHNO1/CENPF/BRIP1	40
BP	GO:1901990	regulation of mitotic cell cycle phase transition	49/287	321/18800	1.02116e-34	1.32386e-32	9.9275e-33	CDCA5/CDC6/ORC1/CDT1/BLM/CDK1/DTL/ZWINT/BUB1B/MAD2L1/BRCA1/ZWILCH/CDC25A/BUB1/RRM2/CDC25C/NDC80/UBE2C/TICRR/TRIP13/AURKB/TTK/PLK1/CCNB1/CDK2/CLSPN/KNTC1/DONSON/FBXO5/ATAD5/CHEK1/DBF4B/E2F1/CPSF3/STIL/DLGAP5/CDC7/XRCC3/AURKA/MTBP/E2F7/GEN1/BUB3/GTSE1/SASS6/CENPF/ESPL1/RBL1/CDK4	49
BP	GO:0010948	negative regulation of cell cycle process	47/287	301/18800	9.1554e-34	1.1078e-31	8.30732e-32	CDC6/ORC1/TIPIN/WDR76/CDT1/BLM/CDK1/DTL/CDC45/ZWINT/FANCD2/EME1/BUB1B/MAD2L1/BRCA1/NEK2/ZWILCH/BUB1/NDC80/TICRR/TRIP13/AURKB/TTK/PLK1/CCNF/CCNB1/DNA2/CDK2/CLSPN/KNTC1/DONSON/FBXO5/TIMELESS/CHEK1/E2F1/MSH2/XRCC3/MTBP/E2F7/GEN1/BUB3/GTSE1/RHNO1/CENPF/ESPL1/RBL1/BRIP1	47
BP	GO:1901988	negative regulation of cell cycle phase transition	43/287	255/18800	2.32693e-32	2.63961e-30	1.97942e-30	CDC6/ORC1/TIPIN/WDR76/CDT1/BLM/CDK1/DTL/CDC45/ZWINT/FANCD2/EME1/BUB1B/MAD2L1/BRCA1/ZWILCH/BUB1/NDC80/TICRR/TRIP13/AURKB/TTK/PLK1/CCNB1/DNA2/CDK2/CLSPN/KNTC1/DONSON/FBXO5/TIMELESS/CHEK1/E2F1/MSH2/XRCC3/E2F7/GEN1/BUB3/GTSE1/RHNO1/CENPF/RBL1/BRIP1	43
BP	GO:0007093	mitotic cell cycle checkpoint signaling	33/287	130/18800	3.75715e-31	4.01131e-29	3.00805e-29	CDC6/ORC1/TIPIN/CDT1/BLM/CDK1/DTL/ZWINT/FANCD2/EME1/BUB1B/MAD2L1/BRCA1/ZWILCH/BUB1/NDC80/TICRR/TRIP13/AURKB/TTK/PLK1/CCNB1/CDK2/CLSPN/KNTC1/DONSON/CHEK1/MSH2/XRCC3/GEN1/BUB3/GTSE1/CENPF	33
BP	GO:0045786	negative regulation of cell cycle	49/287	387/18800	8.38429e-31	8.45416e-29	6.3397e-29	CDC6/ORC1/TIPIN/WDR76/CDT1/BLM/CDK1/DTL/GMNN/CDC45/ZWINT/FANCD2/EME1/BUB1B/MAD2L1/BRCA1/NEK2/ZWILCH/BUB1/NDC80/SUV39H1/TICRR/TRIP13/AURKB/TTK/PLK1/CCNF/CCNB1/DNA2/CDK2/CLSPN/KNTC1/DONSON/FBXO5/TIMELESS/CHEK1/E2F1/MSH2/XRCC3/MTBP/E2F7/GEN1/BUB3/GTSE1/RHNO1/CENPF/ESPL1/RBL1/BRIP1	49
BP	GO:0051052	regulation of DNA metabolic process	53/287	472/18800	1.11732e-30	1.06734e-28	8.00386e-29	RAD51/CDC6/TIPIN/RFC2/GINS2/CDT1/BLM/CDK1/GMNN/AUNIP/BRCA1/NEK2/DSCC1/FANCB/PCNA/MIS18A/RFC5/TICRR/AURKB/GINS1/KPNA2/RAD51AP1/RFC4/ESCO2/DNA2/CCNA2/CDK2/DONSON/CHTF18/FBXO5/ATAD5/TIMELESS/CHEK1/DBF4/DBF4B/RFC3/POLQ/MSH2/PARPBP/CDC7/RMI2/POLE3/PRIM2/MSH6/E2F7/FOXM1/YEATS4/PTGES3/DEK/ACD/CCT4/CCT7/HNRNPC	53
BP	GO:0006310	DNA recombination	45/287	324/18800	4.60878e-30	4.18247e-28	3.13639e-28	RAD51/HROB/EXO1/GINS2/MCM7/BLM/AUNIP/CDC45/FANCD2/EME1/RAD54L/BRCA1/MCM6/FANCB/FEN1/MCM3/RAD54B/PSMC3IP/TRIP13/KPNA2/MCM5/RAD51AP1/XRCC2/HMGB2/MCM4/ATAD5/TIMELESS/CHEK1/TOP2A/POLQ/MSH2/PARPBP/RPA3/CDC7/XRCC3/TONSL/RECQL4/RMI2/MMS22L/MSH6/MCM2/YEATS4/GEN1/RHNO1/BRIP1	45
BP	GO:0006302	double-strand break repair	42/287	273/18800	6.2677e-30	5.41708e-28	4.06222e-28	RAD51/CDCA5/GINS2/MCM7/BLM/AUNIP/CDC45/FANCD2/EME1/RAD54L/BRCA1/MCM6/FANCB/FEN1/MCM3/RAD54B/TRIP13/MCM5/RAD51AP1/XRCC2/HMGB2/ESCO2/MCM4/DNA2/TIMELESS/CHEK1/POLQ/MSH2/PARPBP/RPA3/CDC7/XRCC3/TONSL/RECQL4/RMI2/MMS22L/MCM2/FOXM1/YEATS4/GEN1/DEK/BRIP1	42
BP	GO:0044786	cell cycle DNA replication	22/287	43/18800	3.86099e-29	3.18532e-27	2.38864e-27	RAD51/TIPIN/CDT1/BLM/GMNN/CDC45/MCM6/FEN1/MCM3/PCNA/GINS1/MCM4/DNA2/LIG1/DONSON/FBXO5/ATAD5/DBF4/DBF4B/CDC7/MCM2/E2F7	22
BP	GO:0090068	positive regulation of cell cycle process	39/287	247/18800	2.87947e-28	2.27228e-26	1.70396e-26	CDCA5/CDC6/CDT1/CDK1/DTL/SPAG5/MAD2L1/CDC25A/FEN1/KIF23/RRM2/CDC25C/NDC80/UBE2C/AURKB/RACGAP1/PLK4/RAD51AP1/CCNB1/FBXO5/ATAD5/DBF4/DBF4B/CPSF3/STIL/DLGAP5/CDC7/XRCC3/AURKA/CIT/RANBP1/MTBP/E2F7/GEN1/SASS6/RHNO1/ESPL1/ECT2/CDK4	39
BP	GO:0007051	spindle organization	35/287	188/18800	5.53765e-28	4.18785e-26	3.14043e-26	CCNB2/KIFC1/AUNIP/SPAG5/KNSTRN/NEK2/NUF2/SPC25/KIF4A/KIF23/HAUS8/NDC80/AURKB/MYBL2/RACGAP1/TTK/CENPH/KIF11/PLK1/PSRC1/CCNB1/KIF15/CDC20/TPX2/FBXO5/RCC1/STIL/DLGAP5/PRC1/AURKA/HAUS2/TACC3/STMN1/ESPL1/ASPM	35
BP	GO:0051983	regulation of chromosome segregation	27/287	91/18800	1.08855e-27	7.90288e-26	5.9263e-26	CDC6/CDT1/KIF2C/ZWINT/BUB1B/MAD2L1/ZWILCH/BUB1/NDC80/UBE2C/TRIP13/AURKB/TTK/PLK1/CCNB1/KNTC1/RAD18/FBXO5/DLGAP5/CDCA2/XRCC3/RMI2/GEN1/BUB3/TACC3/CENPF/ESPL1	27
BP	GO:0045787	positive regulation of cell cycle	43/287	329/18800	1.24017e-27	8.65734e-26	6.49206e-26	CDCA5/CDC6/CDT1/CDK1/DTL/CKS1B/SPAG5/MAD2L1/CDC25A/FEN1/KIF23/RRM2/CDC25C/NDC80/UBE2C/AURKB/RACGAP1/PLK4/RAD51AP1/PSRC1/CCNB1/FBXO5/ATAD5/CHEK1/DBF4/DBF4B/CPSF3/STIL/DLGAP5/CDC7/CKS2/XRCC3/AURKA/CIT/RANBP1/MTBP/E2F7/GEN1/SASS6/RHNO1/ESPL1/ECT2/CDK4	43
BP	GO:0000725	recombinational repair	33/287	164/18800	1.38047e-27	9.27982e-26	6.95886e-26	RAD51/HROB/GINS2/MCM7/BLM/AUNIP/CDC45/RAD54L/BRCA1/MCM6/FANCB/FEN1/MCM3/RAD54B/MCM5/RAD51AP1/XRCC2/MCM4/TIMELESS/CHEK1/POLQ/PARPBP/RPA3/CDC7/XRCC3/TONSL/RECQL4/RMI2/MMS22L/MCM2/YEATS4/GEN1/RHNO1	33
BP	GO:0033044	regulation of chromosome organization	36/287	212/18800	2.73225e-27	1.77109e-25	1.32812e-25	CDCA5/CDC6/CDT1/ZWINT/BUB1B/MAD2L1/NEK2/ZWILCH/FEN1/BUB1/NDC80/NCAPH/UBE2C/TRIP13/AURKB/TTK/PLK1/CCNB1/CDK2/KNTC1/FBXO5/TOP2A/DLGAP5/XRCC3/RMI2/MCM2/GEN1/BUB3/TACC3/ACD/CENPF/CCT4/ESPL1/CCT7/HNRNPC/NCAPG	36
BP	GO:0051321	meiotic cell cycle	39/287	266/18800	5.12909e-27	3.2101e-25	2.40723e-25	RAD51/CCNB2/EXO1/PKMYT1/FANCD2/EME1/BUB1B/SGO1/RAD54L/NEK2/CDC25A/NUF2/BUB1/RAD54B/CDC25C/NDC80/NCAPH/PSMC3IP/TRIP13/TTK/RAD51AP1/XRCC2/PLK1/MASTL/FANCA/CDK2/CDC20/NDC1/FBXO5/TOP2A/CKS2/AURKA/MSH6/BUB3/KIF18A/ESPL1/SGO2/ASPM/BRIP1	39
BP	GO:0033260	nuclear DNA replication	20/287	38/18800	6.36918e-27	3.85335e-25	2.8896e-25	RAD51/TIPIN/CDT1/BLM/GMNN/CDC45/MCM6/FEN1/MCM3/PCNA/GINS1/MCM4/DNA2/LIG1/DONSON/ATAD5/DBF4/DBF4B/CDC7/MCM2	20
BP	GO:0045930	negative regulation of mitotic cell cycle	37/287	234/18800	7.1479e-27	4.18498e-25	3.13828e-25	CDC6/ORC1/TIPIN/CDT1/BLM/CDK1/DTL/ZWINT/FANCD2/EME1/BUB1B/MAD2L1/BRCA1/ZWILCH/BUB1/NDC80/TICRR/TRIP13/AURKB/TTK/PLK1/CCNB1/CDK2/CLSPN/KNTC1/DONSON/FBXO5/CHEK1/MSH2/XRCC3/MTBP/E2F7/GEN1/BUB3/GTSE1/CENPF/RBL1	37
BP	GO:0090329	regulation of DNA-templated DNA replication	22/287	52/18800	8.78476e-27	4.98261e-25	3.73641e-25	TIPIN/RFC2/GINS2/CDT1/BLM/GMNN/DSCC1/PCNA/RFC5/TICRR/GINS1/RFC4/CDK2/DONSON/CHTF18/FBXO5/TIMELESS/DBF4/DBF4B/RFC3/CDC7/E2F7	22
BP	GO:0007088	regulation of mitotic nuclear division	28/287	111/18800	1.75265e-26	9.63956e-25	7.22862e-25	CDT1/ZWINT/PKMYT1/BUB1B/MAD2L1/NEK2/ZWILCH/BUB1/CDC25C/NDC80/TRIP13/AURKB/TTK/PLK1/CCNB1/KNTC1/FBXO5/CHEK1/RCC1/DLGAP5/CDCA2/XRCC3/AURKA/MTBP/GEN1/BUB3/CENPF/ESPL1	28
BP	GO:0007091	metaphase/anaphase transition of mitotic cell cycle	23/287	62/18800	2.42198e-26	1.29291e-24	9.69543e-25	CDC6/CDT1/ZWINT/BUB1B/MAD2L1/ZWILCH/BUB1/NDC80/UBE2C/TRIP13/AURKB/TTK/PLK1/CCNB1/KNTC1/FBXO5/DLGAP5/XRCC3/GEN1/BUB3/TACC3/CENPF/ESPL1	23
BP	GO:0033045	regulation of sister chromatid segregation	24/287	72/18800	4.01963e-26	2.03886e-24	1.52892e-24	CDC6/CDT1/ZWINT/BUB1B/MAD2L1/ZWILCH/BUB1/NDC80/UBE2C/TRIP13/AURKB/TTK/PLK1/CCNB1/KNTC1/FBXO5/DLGAP5/XRCC3/RMI2/GEN1/BUB3/TACC3/CENPF/ESPL1	24
BP	GO:0051783	regulation of nuclear division	30/287	139/18800	4.04402e-26	2.03886e-24	1.52892e-24	CDT1/ZWINT/PKMYT1/BUB1B/MAD2L1/NEK2/ZWILCH/BUB1/CDC25C/NDC80/TRIP13/AURKB/TTK/RAD51AP1/PLK1/CCNB1/CDC20/KNTC1/FBXO5/CHEK1/RCC1/DLGAP5/CDCA2/XRCC3/AURKA/MTBP/GEN1/BUB3/CENPF/ESPL1	30
BP	GO:0044839	cell cycle G2/M phase transition	31/287	155/18800	7.00761e-26	3.43752e-24	2.57776e-24	CCNB2/CDC6/ORC1/BLM/CDK1/DTL/PKMYT1/BRCA1/CDC25A/CDC25C/NDC80/TICRR/AURKB/PLK1/CCNB1/MASTL/CCNA2/CDK2/CLSPN/DONSON/FBXO5/ATAD5/CHEK1/DBF4B/CDC7/AURKA/CIT/FOXM1/CENPF/CDK4/MELK	31
BP	GO:0010965	regulation of mitotic sister chromatid separation	23/287	65/18800	8.84746e-26	4.11747e-24	3.08765e-24	CDC6/CDT1/ZWINT/BUB1B/MAD2L1/ZWILCH/BUB1/NDC80/UBE2C/TRIP13/AURKB/TTK/PLK1/CCNB1/KNTC1/FBXO5/DLGAP5/XRCC3/GEN1/BUB3/TACC3/CENPF/ESPL1	23
BP	GO:0044784	metaphase/anaphase transition of cell cycle	23/287	65/18800	8.84746e-26	4.11747e-24	3.08765e-24	CDC6/CDT1/ZWINT/BUB1B/MAD2L1/ZWILCH/BUB1/NDC80/UBE2C/TRIP13/AURKB/TTK/PLK1/CCNB1/KNTC1/FBXO5/DLGAP5/XRCC3/GEN1/BUB3/TACC3/CENPF/ESPL1	23
BP	GO:0006275	regulation of DNA replication	29/287	131/18800	1.27793e-25	5.79859e-24	4.34831e-24	CDC6/TIPIN/RFC2/GINS2/CDT1/BLM/CDK1/GMNN/DSCC1/PCNA/RFC5/TICRR/GINS1/RFC4/ESCO2/DNA2/CCNA2/CDK2/DONSON/CHTF18/FBXO5/ATAD5/TIMELESS/DBF4/DBF4B/RFC3/CDC7/POLE3/E2F7	29
BP	GO:0032392	DNA geometric change	26/287	96/18800	1.51163e-25	6.69174e-24	5.01808e-24	RAD51/RFC2/GINS2/MCM7/BLM/CDC45/RAD54L/MCM6/DSCC1/MCM3/RAD54B/RFC5/ERCC6L/GINS1/MCM5/RFC4/HMGB2/MCM4/DNA2/CHTF18/RFC3/TOP2A/POLQ/RECQL4/MCM2/BRIP1	26
BP	GO:0051304	chromosome separation	26/287	97/18800	2.03748e-25	8.80482e-24	6.60266e-24	CDC6/CDT1/ZWINT/EME1/BUB1B/MAD2L1/ZWILCH/BUB1/NDC80/NCAPH/UBE2C/TRIP13/AURKB/TTK/PLK1/CCNB1/KNTC1/FBXO5/TOP2A/DLGAP5/XRCC3/GEN1/BUB3/TACC3/CENPF/ESPL1	26
BP	GO:0000724	double-strand break repair via homologous recombination	31/287	162/18800	2.91325e-25	1.22966e-23	9.22113e-24	RAD51/GINS2/MCM7/BLM/AUNIP/CDC45/RAD54L/BRCA1/MCM6/FANCB/FEN1/MCM3/RAD54B/MCM5/RAD51AP1/XRCC2/MCM4/TIMELESS/CHEK1/POLQ/PARPBP/RPA3/CDC7/XRCC3/TONSL/RECQL4/RMI2/MMS22L/MCM2/YEATS4/GEN1	31
BP	GO:0051306	mitotic sister chromatid separation	23/287	68/18800	2.99997e-25	1.23749e-23	9.27983e-24	CDC6/CDT1/ZWINT/BUB1B/MAD2L1/ZWILCH/BUB1/NDC80/UBE2C/TRIP13/AURKB/TTK/PLK1/CCNB1/KNTC1/FBXO5/DLGAP5/XRCC3/GEN1/BUB3/TACC3/CENPF/ESPL1	23
BP	GO:0030071	regulation of mitotic metaphase/anaphase transition	22/287	60/18800	4.12229e-25	1.66266e-23	1.24681e-23	CDC6/CDT1/ZWINT/BUB1B/MAD2L1/ZWILCH/BUB1/NDC80/UBE2C/TRIP13/AURKB/TTK/PLK1/CCNB1/KNTC1/FBXO5/DLGAP5/XRCC3/GEN1/BUB3/CENPF/ESPL1	22
BP	GO:0032508	DNA duplex unwinding	25/287	90/18800	6.54348e-25	2.58183e-23	1.93609e-23	RAD51/RFC2/GINS2/MCM7/BLM/CDC45/RAD54L/MCM6/DSCC1/MCM3/RAD54B/RFC5/ERCC6L/GINS1/MCM5/RFC4/MCM4/DNA2/CHTF18/RFC3/TOP2A/POLQ/RECQL4/MCM2/BRIP1	25
BP	GO:1901991	negative regulation of mitotic cell cycle phase transition	32/287	183/18800	9.24309e-25	3.56941e-23	2.67667e-23	CDC6/ORC1/CDT1/BLM/CDK1/DTL/ZWINT/BUB1B/MAD2L1/BRCA1/ZWILCH/BUB1/NDC80/TICRR/TRIP13/AURKB/TTK/PLK1/CCNB1/CDK2/CLSPN/KNTC1/DONSON/FBXO5/CHEK1/XRCC3/E2F7/GEN1/BUB3/GTSE1/CENPF/RBL1	32
BP	GO:0071103	DNA conformation change	26/287	103/18800	1.13307e-24	4.28443e-23	3.21286e-23	RAD51/RFC2/GINS2/MCM7/BLM/CDC45/RAD54L/MCM6/DSCC1/MCM3/RAD54B/RFC5/ERCC6L/GINS1/MCM5/RFC4/HMGB2/MCM4/DNA2/CHTF18/RFC3/TOP2A/POLQ/RECQL4/MCM2/BRIP1	26
BP	GO:1905818	regulation of chromosome separation	23/287	72/18800	1.37964e-24	5.11032e-23	3.83218e-23	CDC6/CDT1/ZWINT/BUB1B/MAD2L1/ZWILCH/BUB1/NDC80/UBE2C/TRIP13/AURKB/TTK/PLK1/CCNB1/KNTC1/FBXO5/DLGAP5/XRCC3/GEN1/BUB3/TACC3/CENPF/ESPL1	23
BP	GO:1902099	regulation of metaphase/anaphase transition of cell cycle	22/287	63/18800	1.47424e-24	5.35149e-23	4.01303e-23	CDC6/CDT1/ZWINT/BUB1B/MAD2L1/ZWILCH/BUB1/NDC80/UBE2C/TRIP13/AURKB/TTK/PLK1/CCNB1/KNTC1/FBXO5/DLGAP5/XRCC3/GEN1/BUB3/CENPF/ESPL1	22
BP	GO:0045839	negative regulation of mitotic nuclear division	20/287	48/18800	2.76975e-24	9.85704e-23	7.39171e-23	CDT1/ZWINT/BUB1B/MAD2L1/ZWILCH/BUB1/NDC80/TRIP13/AURKB/TTK/PLK1/CCNB1/KNTC1/FBXO5/CHEK1/XRCC3/MTBP/GEN1/BUB3/CENPF	20
BP	GO:1903046	meiotic cell cycle process	33/287	207/18800	3.62221e-24	1.26429e-22	9.4808e-23	RAD51/CCNB2/FANCD2/EME1/BUB1B/SGO1/RAD54L/CDC25A/NUF2/BUB1/RAD54B/CDC25C/NDC80/NCAPH/PSMC3IP/TRIP13/TTK/RAD51AP1/PLK1/MASTL/FANCA/CDC20/NDC1/FBXO5/TOP2A/CKS2/AURKA/MSH6/KIF18A/ESPL1/SGO2/ASPM/BRIP1	33
BP	GO:1902850	microtubule cytoskeleton organization involved in mitosis	29/287	151/18800	9.68616e-24	3.31705e-22	2.48743e-22	KIFC1/MAD2L1/NEK2/NUF2/SPC25/KIF4A/KIF23/CENPA/NDC80/AURKB/MYBL2/RACGAP1/TTK/CENPH/KIF11/PLK1/PSRC1/CCNB1/KIF15/CDC20/TPX2/RCC1/STIL/DLGAP5/PRC1/AURKA/TACC3/STMN1/ESPL1	29
BP	GO:0000086	G2/M transition of mitotic cell cycle	28/287	140/18800	1.81023e-23	6.08437e-22	4.56262e-22	CDC6/ORC1/BLM/CDK1/DTL/PKMYT1/BRCA1/CDC25A/CDC25C/TICRR/AURKB/PLK1/CCNB1/MASTL/CCNA2/CDK2/CLSPN/DONSON/FBXO5/CHEK1/DBF4B/CDC7/AURKA/CIT/FOXM1/CENPF/CDK4/MELK	28
BP	GO:0006270	DNA replication initiation	18/287	38/18800	3.0309e-23	1.0002e-21	7.50039e-22	CDC6/ORC1/MCM7/CDT1/GMNN/CDC45/MCM6/MCM10/ORC6/MCM3/TICRR/MCM5/MCM4/CDK2/PRIM1/PRIM2/MCM2/POLA2	18
BP	GO:0051784	negative regulation of nuclear division	20/287	55/18800	7.59716e-23	2.46229e-21	1.84645e-21	CDT1/ZWINT/BUB1B/MAD2L1/ZWILCH/BUB1/NDC80/TRIP13/AURKB/TTK/PLK1/CCNB1/KNTC1/FBXO5/CHEK1/XRCC3/MTBP/GEN1/BUB3/CENPF	20
BP	GO:0045841	negative regulation of mitotic metaphase/anaphase transition	18/287	40/18800	9.9583e-23	3.17093e-21	2.37785e-21	CDT1/ZWINT/BUB1B/MAD2L1/ZWILCH/BUB1/NDC80/TRIP13/AURKB/TTK/PLK1/CCNB1/KNTC1/FBXO5/XRCC3/GEN1/BUB3/CENPF	18
BP	GO:0007052	mitotic spindle organization	26/287	124/18800	1.99823e-22	6.25308e-21	4.68913e-21	KIFC1/NEK2/NUF2/SPC25/KIF4A/KIF23/NDC80/AURKB/MYBL2/RACGAP1/TTK/CENPH/KIF11/PLK1/PSRC1/CCNB1/KIF15/CDC20/TPX2/RCC1/STIL/DLGAP5/PRC1/AURKA/TACC3/STMN1	26
BP	GO:1902100	negative regulation of metaphase/anaphase transition of cell cycle	18/287	42/18800	3.0228e-22	9.29897e-21	6.97321e-21	CDT1/ZWINT/BUB1B/MAD2L1/ZWILCH/BUB1/NDC80/TRIP13/AURKB/TTK/PLK1/CCNB1/KNTC1/FBXO5/XRCC3/GEN1/BUB3/CENPF	18
BP	GO:2001251	negative regulation of chromosome organization	23/287	89/18800	3.29904e-22	9.97961e-21	7.48362e-21	CDT1/ZWINT/BUB1B/MAD2L1/ZWILCH/BUB1/NDC80/TRIP13/AURKB/TTK/PLK1/CCNB1/KNTC1/FBXO5/TOP2A/XRCC3/MCM2/GEN1/BUB3/ACD/CENPF/ESPL1/HNRNPC	23
BP	GO:0140013	meiotic nuclear division	30/287	188/18800	4.57964e-22	1.36263e-20	1.02183e-20	RAD51/CCNB2/FANCD2/EME1/BUB1B/SGO1/RAD54L/NUF2/BUB1/RAD54B/NDC80/NCAPH/PSMC3IP/TRIP13/TTK/RAD51AP1/PLK1/MASTL/FANCA/CDC20/NDC1/FBXO5/TOP2A/CKS2/AURKA/KIF18A/ESPL1/SGO2/ASPM/BRIP1	30
BP	GO:0033046	negative regulation of sister chromatid segregation	18/287	43/18800	5.12866e-22	1.45446e-20	1.09068e-20	CDT1/ZWINT/BUB1B/MAD2L1/ZWILCH/BUB1/NDC80/TRIP13/AURKB/TTK/PLK1/CCNB1/KNTC1/FBXO5/XRCC3/GEN1/BUB3/CENPF	18
BP	GO:0033048	negative regulation of mitotic sister chromatid segregation	18/287	43/18800	5.12866e-22	1.45446e-20	1.09068e-20	CDT1/ZWINT/BUB1B/MAD2L1/ZWILCH/BUB1/NDC80/TRIP13/AURKB/TTK/PLK1/CCNB1/KNTC1/FBXO5/XRCC3/GEN1/BUB3/CENPF	18
BP	GO:2000816	negative regulation of mitotic sister chromatid separation	18/287	43/18800	5.12866e-22	1.45446e-20	1.09068e-20	CDT1/ZWINT/BUB1B/MAD2L1/ZWILCH/BUB1/NDC80/TRIP13/AURKB/TTK/PLK1/CCNB1/KNTC1/FBXO5/XRCC3/GEN1/BUB3/CENPF	18
BP	GO:0071897	DNA biosynthetic process	30/287	194/18800	1.17459e-21	3.27982e-20	2.45951e-20	HROB/RFC2/GINS2/DTL/TK1/NEK2/DSCC1/PCNA/POLE2/RFC5/AURKB/GINS1/PCLAF/POLE/RFC4/LIG1/CHTF18/CHEK1/TYMS/RFC3/POLD1/POLQ/LIN9/POLE3/PTGES3/ACD/CENPF/CCT4/CCT7/HNRNPC	30
BP	GO:0034508	centromere complex assembly	16/287	31/18800	1.40039e-21	3.7569e-20	2.81727e-20	OIP5/CENPO/CENPA/MIS18A/HELLS/CENPH/NASP/KNTC1/HJURP/CENPW/CENPI/DLGAP5/ITGB3BP/CENPK/CENPN/CENPF	16
BP	GO:0051985	negative regulation of chromosome segregation	18/287	45/18800	1.40754e-21	3.7569e-20	2.81727e-20	CDT1/ZWINT/BUB1B/MAD2L1/ZWILCH/BUB1/NDC80/TRIP13/AURKB/TTK/PLK1/CCNB1/KNTC1/FBXO5/XRCC3/GEN1/BUB3/CENPF	18
BP	GO:1905819	negative regulation of chromosome separation	18/287	45/18800	1.40754e-21	3.7569e-20	2.81727e-20	CDT1/ZWINT/BUB1B/MAD2L1/ZWILCH/BUB1/NDC80/TRIP13/AURKB/TTK/PLK1/CCNB1/KNTC1/FBXO5/XRCC3/GEN1/BUB3/CENPF	18
BP	GO:0007094	mitotic spindle assembly checkpoint signaling	17/287	38/18800	1.78249e-21	4.55664e-20	3.41698e-20	CDT1/ZWINT/BUB1B/MAD2L1/ZWILCH/BUB1/NDC80/TRIP13/AURKB/TTK/PLK1/CCNB1/KNTC1/XRCC3/GEN1/BUB3/CENPF	17
BP	GO:0071173	spindle assembly checkpoint signaling	17/287	38/18800	1.78249e-21	4.55664e-20	3.41698e-20	CDT1/ZWINT/BUB1B/MAD2L1/ZWILCH/BUB1/NDC80/TRIP13/AURKB/TTK/PLK1/CCNB1/KNTC1/XRCC3/GEN1/BUB3/CENPF	17
BP	GO:0071174	mitotic spindle checkpoint signaling	17/287	38/18800	1.78249e-21	4.55664e-20	3.41698e-20	CDT1/ZWINT/BUB1B/MAD2L1/ZWILCH/BUB1/NDC80/TRIP13/AURKB/TTK/PLK1/CCNB1/KNTC1/XRCC3/GEN1/BUB3/CENPF	17
BP	GO:0033047	regulation of mitotic sister chromatid segregation	18/287	46/18800	2.28101e-21	5.75004e-20	4.31191e-20	CDT1/ZWINT/BUB1B/MAD2L1/ZWILCH/BUB1/NDC80/TRIP13/AURKB/TTK/PLK1/CCNB1/KNTC1/FBXO5/XRCC3/GEN1/BUB3/CENPF	18
BP	GO:0031570	DNA integrity checkpoint signaling	25/287	123/18800	2.99362e-21	7.44303e-20	5.58147e-20	CDC6/ORC1/TIPIN/WDR76/CDT1/BLM/CDK1/DTL/CDC45/FANCD2/EME1/BRCA1/TICRR/PLK1/DNA2/CDK2/CLSPN/DONSON/TIMELESS/CHEK1/E2F1/MSH2/GTSE1/RHNO1/BRIP1	25
BP	GO:0031577	spindle checkpoint signaling	17/287	39/18800	3.11696e-21	7.64497e-20	5.7329e-20	CDT1/ZWINT/BUB1B/MAD2L1/ZWILCH/BUB1/NDC80/TRIP13/AURKB/TTK/PLK1/CCNB1/KNTC1/XRCC3/GEN1/BUB3/CENPF	17
BP	GO:0051054	positive regulation of DNA metabolic process	33/287	263/18800	8.45052e-21	2.04503e-19	1.53355e-19	RAD51/RFC2/GINS2/CDT1/CDK1/BRCA1/NEK2/DSCC1/FANCB/PCNA/RFC5/AURKB/GINS1/RAD51AP1/RFC4/DNA2/CDK2/CHTF18/ATAD5/TIMELESS/DBF4/DBF4B/RFC3/MSH2/CDC7/PRIM2/E2F7/FOXM1/YEATS4/PTGES3/ACD/CCT4/CCT7	33
BP	GO:1902749	regulation of cell cycle G2/M phase transition	23/287	108/18800	3.95098e-20	9.43556e-19	7.07564e-19	CDC6/ORC1/BLM/CDK1/DTL/BRCA1/CDC25A/CDC25C/TICRR/AURKB/PLK1/CCNB1/CDK2/CLSPN/DONSON/FBXO5/ATAD5/CHEK1/DBF4B/CDC7/AURKA/CENPF/CDK4	23
BP	GO:0008608	attachment of spindle microtubules to kinetochore	16/287	37/18800	5.52707e-20	1.30281e-18	9.76965e-19	CDT1/KIF2C/SPAG5/KNSTRN/SGO1/NEK2/NUF2/SPC25/SPC24/KNL1/NDC80/AURKB/RACGAP1/CCNB1/BUB3/ECT2	16
BP	GO:0010389	regulation of G2/M transition of mitotic cell cycle	22/287	97/18800	6.07198e-20	1.4129e-18	1.05952e-18	CDC6/ORC1/BLM/CDK1/DTL/BRCA1/CDC25A/CDC25C/TICRR/AURKB/PLK1/CCNB1/CDK2/CLSPN/DONSON/FBXO5/CHEK1/DBF4B/CDC7/AURKA/CENPF/CDK4	22
BP	GO:0140694	non-membrane-bounded organelle assembly	37/287	379/18800	1.94121e-19	4.45987e-18	3.34442e-18	CCNB2/KIFC1/SPAG5/BRCA1/NEK2/KIF4A/KIF23/CENPA/HAUS8/NDC80/AURKB/CEP152/MYBL2/RACGAP1/PLK4/CENPH/KIF11/PLK1/KIF15/CDK2/CDC20/KNTC1/TPX2/FBXO5/RCC1/CENPW/STIL/DLGAP5/PRC1/AURKA/CENPK/HAUS2/CENPN/LSM4/SASS6/CENPF/ASPM	37
BP	GO:0007098	centrosome cycle	23/287	131/18800	3.93035e-18	8.91698e-17	6.68676e-17	CDK1/SGO1/BRCA1/NEK2/HAUS8/NDC80/PCLAF/CEP152/PLK4/XRCC2/KIF11/PLK1/CCNF/CDK2/CHEK1/STIL/XRCC3/AURKA/RANBP1/HAUS2/GEN1/SASS6/XPO1	23
BP	GO:0065004	protein-DNA complex assembly	27/287	203/18800	7.39921e-18	1.65797e-16	1.2433e-16	RAD51/OIP5/ASF1B/CDT1/GMNN/CHAF1B/CDC45/CENPO/CHAF1A/CENPA/MIS18A/HELLS/DNAJC9/CENPH/HMGB2/NASP/KNTC1/HJURP/CENPW/CENPI/DLGAP5/ITGB3BP/CENPK/POLE3/CENPN/MCM2/CENPF	27
BP	GO:0061982	meiosis I cell cycle process	23/287	136/18800	9.41573e-18	2.08409e-16	1.56284e-16	RAD51/CCNB2/FANCD2/EME1/SGO1/RAD54L/CDC25A/RAD54B/CDC25C/NDC80/PSMC3IP/TRIP13/RAD51AP1/PLK1/NDC1/FBXO5/TOP2A/CKS2/AURKA/MSH6/ESPL1/SGO2/BRIP1	23
BP	GO:0051225	spindle assembly	22/287	121/18800	9.79549e-18	2.14203e-16	1.60629e-16	CCNB2/KIFC1/SPAG5/NEK2/KIF4A/KIF23/HAUS8/NDC80/AURKB/MYBL2/RACGAP1/KIF11/PLK1/KIF15/CDC20/TPX2/FBXO5/RCC1/PRC1/AURKA/HAUS2/ASPM	22
BP	GO:0006271	DNA strand elongation involved in DNA replication	11/287	15/18800	1.12088e-17	2.42189e-16	1.81616e-16	MCM7/MCM3/PCNA/GINS1/POLE/RFC4/MCM4/DNA2/LIG1/RFC3/POLE3	11
BP	GO:0031023	microtubule organizing center organization	23/287	145/18800	4.13985e-17	8.8398e-16	6.62889e-16	CDK1/SGO1/BRCA1/NEK2/HAUS8/NDC80/PCLAF/CEP152/PLK4/XRCC2/KIF11/PLK1/CCNF/CDK2/CHEK1/STIL/XRCC3/AURKA/RANBP1/HAUS2/GEN1/SASS6/XPO1	23
BP	GO:0071824	protein-DNA complex subunit organization	28/287	237/18800	4.24455e-17	8.95798e-16	6.71751e-16	RAD51/OIP5/ASF1B/CDT1/GMNN/CHAF1B/CDC45/CENPO/CHAF1A/CENPA/MIS18A/HELLS/DNAJC9/CENPH/HMGB2/NASP/KNTC1/HJURP/CENPW/CENPI/DLGAP5/ITGB3BP/CENPK/POLE3/CENPN/MCM2/CENPF/SSRP1	28
BP	GO:1901992	positive regulation of mitotic cell cycle phase transition	20/287	100/18800	4.36284e-17	9.10179e-16	6.82535e-16	CDCA5/CDC6/CDT1/CDK1/DTL/CDC25A/RRM2/CDC25C/UBE2C/CCNB1/FBXO5/DBF4B/CPSF3/STIL/DLGAP5/CDC7/MTBP/SASS6/ESPL1/CDK4	20
BP	GO:0006268	DNA unwinding involved in DNA replication	12/287	22/18800	7.18749e-17	1.48242e-15	1.11165e-15	RAD51/GINS2/MCM7/BLM/CDC45/MCM6/MCM3/GINS1/MCM5/MCM4/RECQL4/MCM2	12
BP	GO:0034502	protein localization to chromosome	19/287	93/18800	1.77792e-16	3.62576e-15	2.71893e-15	CDCA5/CDT1/CDK1/ZWILCH/KNL1/CENPA/NDC80/AURKB/TTK/PLK1/ESCO2/HASPIN/KNTC1/MSH2/MTBP/BUB3/ACD/CCT4/CCT7	19
BP	GO:1901989	positive regulation of cell cycle phase transition	21/287	123/18800	2.12285e-16	4.28107e-15	3.21034e-15	CDCA5/CDC6/CDT1/CDK1/DTL/CDC25A/RRM2/CDC25C/UBE2C/CCNB1/FBXO5/ATAD5/DBF4B/CPSF3/STIL/DLGAP5/CDC7/MTBP/SASS6/ESPL1/CDK4	21
BP	GO:0045005	DNA-templated DNA replication maintenance of fidelity	15/287	49/18800	3.91105e-16	7.80062e-15	5.84961e-15	RAD51/TIPIN/BLM/TRAIP/EME1/PCNA/POLE/DNA2/DONSON/TIMELESS/POLD1/ZGRF1/TONSL/MMS22L/GEN1	15
BP	GO:0071459	protein localization to chromosome, centromeric region	12/287	25/18800	5.54909e-16	1.09474e-14	8.20936e-15	CDT1/CDK1/ZWILCH/KNL1/CENPA/NDC80/AURKB/TTK/HASPIN/KNTC1/MTBP/BUB3	12
BP	GO:0034501	protein localization to kinetochore	11/287	19/18800	5.87894e-16	1.13514e-14	8.51229e-15	CDT1/CDK1/ZWILCH/KNL1/NDC80/AURKB/TTK/HASPIN/KNTC1/MTBP/BUB3	11
BP	GO:1903083	protein localization to condensed chromosome	11/287	19/18800	5.87894e-16	1.13514e-14	8.51229e-15	CDT1/CDK1/ZWILCH/KNL1/NDC80/AURKB/TTK/HASPIN/KNTC1/MTBP/BUB3	11
BP	GO:0045931	positive regulation of mitotic cell cycle	20/287	128/18800	6.64511e-15	1.26957e-13	9.52036e-14	CDCA5/CDC6/CDT1/CDK1/DTL/CDC25A/RRM2/CDC25C/UBE2C/CCNB1/FBXO5/DBF4B/CPSF3/STIL/DLGAP5/CDC7/MTBP/SASS6/ESPL1/CDK4	20
BP	GO:0000727	double-strand break repair via break-induced replication	9/287	12/18800	8.40014e-15	1.58815e-13	1.19094e-13	GINS2/MCM7/CDC45/MCM6/MCM3/MCM5/MCM4/CDC7/MCM2	9
BP	GO:0007127	meiosis I	20/287	130/18800	9.04383e-15	1.69222e-13	1.26898e-13	RAD51/CCNB2/FANCD2/EME1/SGO1/RAD54L/RAD54B/NDC80/PSMC3IP/TRIP13/RAD51AP1/PLK1/NDC1/FBXO5/TOP2A/CKS2/AURKA/ESPL1/SGO2/BRIP1	20
BP	GO:0051383	kinetochore organization	11/287	23/18800	9.96191e-15	1.84499e-13	1.38354e-13	CDT1/NUF2/CENPA/NDC80/CENPH/KNTC1/CENPW/DLGAP5/CENPK/CENPN/CENPF	11
BP	GO:0044774	mitotic DNA integrity checkpoint signaling	17/287	85/18800	1.04017e-14	1.90698e-13	1.43003e-13	CDC6/ORC1/TIPIN/BLM/CDK1/DTL/FANCD2/EME1/BRCA1/TICRR/PLK1/CDK2/CLSPN/DONSON/CHEK1/MSH2/GTSE1	17
BP	GO:0000077	DNA damage checkpoint signaling	19/287	115/18800	1.11024e-14	2.01509e-13	1.5111e-13	TIPIN/WDR76/BLM/CDK1/DTL/FANCD2/EME1/BRCA1/TICRR/PLK1/CDK2/CLSPN/DONSON/CHEK1/E2F1/MSH2/GTSE1/RHNO1/BRIP1	19
BP	GO:0042770	signal transduction in response to DNA damage	22/287	174/18800	2.68724e-14	4.74667e-13	3.55949e-13	TIPIN/WDR76/BLM/CDK1/DTL/FANCD2/EME1/BRCA1/TICRR/PLK1/CDK2/CLSPN/DONSON/ATAD5/CHEK1/E2F1/MSH2/E2F7/FOXM1/GTSE1/RHNO1/BRIP1	22
BP	GO:1900262	regulation of DNA-directed DNA polymerase activity	9/287	13/18800	2.6937e-14	4.74667e-13	3.55949e-13	RFC2/GINS2/DSCC1/PCNA/RFC5/GINS1/RFC4/CHTF18/RFC3	9
BP	GO:1900264	positive regulation of DNA-directed DNA polymerase activity	9/287	13/18800	2.6937e-14	4.74667e-13	3.55949e-13	RFC2/GINS2/DSCC1/PCNA/RFC5/GINS1/RFC4/CHTF18/RFC3	9
BP	GO:0010639	negative regulation of organelle organization	29/287	356/18800	2.12614e-13	3.71053e-12	2.78249e-12	CDT1/ZWINT/BUB1B/MAD2L1/BRCA1/ZWILCH/BUB1/NDC80/TRIP13/AURKB/TTK/PLK1/CCNF/CCNB1/KNTC1/TPX2/FBXO5/CHEK1/TOP2A/XRCC3/MTBP/MCM2/GEN1/BUB3/STMN1/ACD/CENPF/ESPL1/HNRNPC	29
BP	GO:2000573	positive regulation of DNA biosynthetic process	15/287	73/18800	2.60064e-13	4.4954e-12	3.37106e-12	RFC2/GINS2/NEK2/DSCC1/PCNA/RFC5/AURKB/GINS1/RFC4/CHTF18/RFC3/PTGES3/ACD/CCT4/CCT7	15
BP	GO:0051310	metaphase plate congression	14/287	65/18800	8.26482e-13	1.41516e-11	1.06121e-11	CDCA5/CDT1/KIFC1/KIF2C/SPAG5/KIF22/NUF2/NDC80/CDCA8/AURKB/PSRC1/CCNB1/KIF18A/CENPF	14
BP	GO:0000076	DNA replication checkpoint signaling	9/287	17/18800	8.68069e-13	1.47247e-11	1.10419e-11	CDC6/ORC1/TIPIN/CDT1/CDC45/TICRR/DNA2/CLSPN/TIMELESS	9
BP	GO:0045132	meiotic chromosome segregation	16/287	96/18800	1.2689e-12	2.13246e-11	1.59911e-11	FANCD2/EME1/BUB1B/SGO1/NUF2/BUB1/NCAPH/PSMC3IP/TRIP13/TTK/PLK1/NDC1/TOP2A/ESPL1/SGO2/BRIP1	16
BP	GO:0044773	mitotic DNA damage checkpoint signaling	15/287	81/18800	1.30559e-12	2.15422e-11	1.61543e-11	TIPIN/BLM/CDK1/DTL/FANCD2/EME1/BRCA1/TICRR/PLK1/CDK2/CLSPN/DONSON/CHEK1/MSH2/GTSE1	15
BP	GO:0051303	establishment of chromosome localization	15/287	81/18800	1.30559e-12	2.15422e-11	1.61543e-11	CDCA5/CDT1/KIFC1/KIF2C/SPAG5/KIF22/NUF2/NDC80/CDCA8/AURKB/PSRC1/CCNB1/DLGAP5/KIF18A/CENPF	15
BP	GO:0050000	chromosome localization	15/287	83/18800	1.89779e-12	3.10314e-11	2.32702e-11	CDCA5/CDT1/KIFC1/KIF2C/SPAG5/KIF22/NUF2/NDC80/CDCA8/AURKB/PSRC1/CCNB1/DLGAP5/KIF18A/CENPF	15
BP	GO:2000278	regulation of DNA biosynthetic process	17/287	119/18800	3.33522e-12	5.40484e-11	4.05304e-11	RFC2/GINS2/NEK2/DSCC1/PCNA/RFC5/AURKB/GINS1/RFC4/CHTF18/CHEK1/RFC3/PTGES3/ACD/CCT4/CCT7/HNRNPC	17
BP	GO:0022616	DNA strand elongation	11/287	37/18800	5.21135e-12	8.37044e-11	6.27692e-11	MCM7/MCM3/PCNA/GINS1/POLE/RFC4/MCM4/DNA2/LIG1/RFC3/POLE3	11
BP	GO:1902969	mitotic DNA replication	8/287	14/18800	7.42409e-12	1.18199e-10	8.86367e-11	RAD51/CDC45/MCM6/MCM3/GINS1/MCM4/LIG1/MCM2	8
BP	GO:0007062	sister chromatid cohesion	13/287	63/18800	9.87172e-12	1.55801e-10	1.16834e-10	CDCA5/KIF22/BUB1B/SGO1/DSCC1/FEN1/BUB1/PLK1/ESCO2/HASPIN/CDC20/ESPL1/SGO2	13
BP	GO:0007080	mitotic metaphase plate congression	12/287	51/18800	1.18973e-11	1.86152e-10	1.39594e-10	CDCA5/CDT1/KIFC1/KIF2C/KIF22/NUF2/NDC80/CDCA8/AURKB/PSRC1/CCNB1/KIF18A	12
BP	GO:0051053	negative regulation of DNA metabolic process	18/287	148/18800	1.23874e-11	1.92164e-10	1.44102e-10	CDC6/TIPIN/CDT1/BLM/GMNN/AUNIP/FANCB/DONSON/FBXO5/TIMELESS/CHEK1/POLQ/MSH2/PARPBP/RMI2/MSH6/ACD/HNRNPC	18
BP	GO:1902751	positive regulation of cell cycle G2/M phase transition	10/287	31/18800	1.96501e-11	3.02246e-10	2.26651e-10	CDK1/DTL/CDC25A/CDC25C/CCNB1/FBXO5/ATAD5/DBF4B/CDC7/CDK4	10
BP	GO:0090307	mitotic spindle assembly	13/287	69/18800	3.3588e-11	5.12287e-10	3.8416e-10	KIFC1/NEK2/KIF4A/KIF23/AURKB/MYBL2/RACGAP1/KIF11/PLK1/KIF15/CDC20/TPX2/PRC1	13
BP	GO:0007143	female meiotic nuclear division	10/287	33/18800	3.99187e-11	6.0377e-10	4.52762e-10	CCNB2/NDC80/NCAPH/TRIP13/TTK/PLK1/MASTL/FBXO5/TOP2A/AURKA	10
BP	GO:0031055	chromatin remodeling at centromere	7/287	11/18800	5.62674e-11	8.44011e-10	6.32916e-10	OIP5/MIS18A/HELLS/NASP/HJURP/CENPW/ITGB3BP	7
BP	GO:0051382	kinetochore assembly	8/287	18/18800	1.02586e-10	1.52618e-09	1.14447e-09	CENPA/CENPH/KNTC1/CENPW/DLGAP5/CENPK/CENPN/CENPF	8
BP	GO:0044818	mitotic G2/M transition checkpoint	11/287	48/18800	1.1867e-10	1.7511e-09	1.31314e-09	CDC6/ORC1/BLM/CDK1/DTL/BRCA1/TICRR/PLK1/CLSPN/DONSON/CHEK1	11
BP	GO:0010972	negative regulation of G2/M transition of mitotic cell cycle	12/287	62/18800	1.39421e-10	2.04072e-09	1.53031e-09	CDC6/ORC1/BLM/CDK1/DTL/BRCA1/TICRR/AURKB/PLK1/CLSPN/DONSON/CHEK1	12
BP	GO:0000723	telomere maintenance	16/287	132/18800	1.84504e-10	2.679e-09	2.00896e-09	RAD51/EXO1/BLM/NEK2/FEN1/PCNA/AURKB/DNA2/RPA3/XRCC3/RECQL4/PTGES3/ACD/CCT4/CCT7/HNRNPC	16
BP	GO:1902750	negative regulation of cell cycle G2/M phase transition	12/287	64/18800	2.06291e-10	2.97158e-09	2.22836e-09	CDC6/ORC1/BLM/CDK1/DTL/BRCA1/TICRR/AURKB/PLK1/CLSPN/DONSON/CHEK1	12
BP	GO:0010971	positive regulation of G2/M transition of mitotic cell cycle	9/287	28/18800	2.12859e-10	3.04204e-09	2.2812e-09	CDK1/DTL/CDC25A/CDC25C/CCNB1/FBXO5/DBF4B/CDC7/CDK4	9
BP	GO:0000082	G1/S transition of mitotic cell cycle	20/287	225/18800	2.80881e-10	3.96556e-09	2.97374e-09	CDC6/CDC25A/RRM2/POLE/NASP/CDK2/DBF4/RCC1/E2F1/CPSF3/STIL/CDC7/MTBP/CDKN3/IQGAP3/E2F7/GTSE1/SASS6/RBL1/CDK4	20
BP	GO:0000079	regulation of cyclin-dependent protein serine/threonine kinase activity	14/287	98/18800	2.8185e-10	3.96556e-09	2.97374e-09	CCNB2/CDC6/BLM/CKS1B/PKMYT1/CDC25A/CDC25C/PLK1/PSRC1/CCNF/CCNB1/CCNA2/CKS2/CDKN3	14
BP	GO:0051988	regulation of attachment of spindle microtubules to kinetochore	7/287	13/18800	2.85017e-10	3.97927e-09	2.98402e-09	SPAG5/KNSTRN/NEK2/AURKB/RACGAP1/CCNB1/ECT2	7
BP	GO:0045740	positive regulation of DNA replication	10/287	40/18800	3.32679e-10	4.60925e-09	3.45644e-09	CDT1/CDK1/PCNA/DNA2/CDK2/ATAD5/DBF4/DBF4B/CDC7/E2F7	10
BP	GO:0044843	cell cycle G1/S phase transition	21/287	255/18800	4.09429e-10	5.62965e-09	4.22162e-09	CDC6/CDC25A/RRM2/POLE/CCNA2/NASP/CDK2/DBF4/RCC1/E2F1/CPSF3/STIL/CDC7/MTBP/CDKN3/IQGAP3/E2F7/GTSE1/SASS6/RBL1/CDK4	21
BP	GO:1904029	regulation of cyclin-dependent protein kinase activity	14/287	101/18800	4.25374e-10	5.80491e-09	4.35305e-09	CCNB2/CDC6/BLM/CKS1B/PKMYT1/CDC25A/CDC25C/PLK1/PSRC1/CCNF/CCNB1/CCNA2/CKS2/CDKN3	14
BP	GO:0031297	replication fork processing	10/287	41/18800	4.3411e-10	5.87992e-09	4.4093e-09	RAD51/BLM/TRAIP/EME1/PCNA/DNA2/ZGRF1/TONSL/MMS22L/GEN1	10
BP	GO:2000104	negative regulation of DNA-templated DNA replication	7/287	15/18800	1.04116e-09	1.39978e-08	1.04968e-08	TIPIN/CDT1/BLM/GMNN/DONSON/FBXO5/TIMELESS	7
BP	GO:0032886	regulation of microtubule-based process	20/287	249/18800	1.6739e-09	2.23392e-08	1.6752e-08	SPAG5/SKA1/BRCA1/SKA3/PLK4/PLK1/PSRC1/CCNF/KIF15/TPX2/STIL/XRCC3/AURKA/GEN1/TACC3/STMN1/SASS6/KIF18A/XPO1/SKA2	20
BP	GO:0007095	mitotic G2 DNA damage checkpoint signaling	9/287	35/18800	1.98149e-09	2.62511e-08	1.96855e-08	BLM/CDK1/DTL/BRCA1/TICRR/PLK1/CLSPN/DONSON/CHEK1	9
BP	GO:0032200	telomere organization	16/287	162/18800	3.88836e-09	5.11404e-08	3.83498e-08	RAD51/EXO1/BLM/NEK2/FEN1/PCNA/AURKB/DNA2/RPA3/XRCC3/RECQL4/PTGES3/ACD/CCT4/CCT7/HNRNPC	16
BP	GO:0051302	regulation of cell division	17/287	186/18800	4.13306e-09	5.39677e-08	4.04699e-08	CDC6/BLM/ORC6/KIF23/KIF18B/AURKB/RACGAP1/PLK4/PLK1/PRC1/AURKA/CIT/WDR5/E2F7/ECT2/ASPM/RBL1	17
BP	GO:0000910	cytokinesis	16/287	174/18800	1.09335e-08	1.41745e-07	1.06294e-07	CDC6/KIF4A/KIF23/CENPA/AURKB/RACGAP1/PLK4/PLK1/CEP55/PRC1/AURKA/CIT/E2F7/STMN1/ESPL1/ECT2	16
BP	GO:0070192	chromosome organization involved in meiotic cell cycle	11/287	72/18800	1.14738e-08	1.47695e-07	1.10755e-07	RAD51/FANCD2/BUB1B/SGO1/BUB1/NCAPH/PSMC3IP/TRIP13/NDC1/SGO2/BRIP1	11
BP	GO:0007131	reciprocal meiotic recombination	10/287	57/18800	1.34824e-08	1.69962e-07	1.27453e-07	RAD51/FANCD2/EME1/RAD54L/RAD54B/PSMC3IP/TRIP13/RAD51AP1/TOP2A/BRIP1	10
BP	GO:0140527	reciprocal homologous recombination	10/287	57/18800	1.34824e-08	1.69962e-07	1.27453e-07	RAD51/FANCD2/EME1/RAD54L/RAD54B/PSMC3IP/TRIP13/RAD51AP1/TOP2A/BRIP1	10
BP	GO:0000018	regulation of DNA recombination	14/287	131/18800	1.34846e-08	1.69962e-07	1.27453e-07	RAD51/BLM/FANCB/KPNA2/RAD51AP1/ATAD5/TIMELESS/CHEK1/POLQ/MSH2/PARPBP/RMI2/MSH6/YEATS4	14
BP	GO:0006284	base-excision repair	9/287	43/18800	1.42206e-08	1.78002e-07	1.33482e-07	FEN1/PCNA/POLE/DNA2/LIG1/POLD1/POLQ/RPA3/NEIL3	9
BP	GO:0051298	centrosome duplication	11/287	74/18800	1.54452e-08	1.92007e-07	1.43985e-07	BRCA1/NDC80/CEP152/PLK4/CCNF/CDK2/STIL/XRCC3/GEN1/SASS6/XPO1	11
BP	GO:0035825	homologous recombination	10/287	59/18800	1.90954e-08	2.3577e-07	1.76802e-07	RAD51/FANCD2/EME1/RAD54L/RAD54B/PSMC3IP/TRIP13/RAD51AP1/TOP2A/BRIP1	10
BP	GO:0008156	negative regulation of DNA replication	8/287	32/18800	2.04817e-08	2.51178e-07	1.88356e-07	CDC6/TIPIN/CDT1/BLM/GMNN/DONSON/FBXO5/TIMELESS	8
BP	GO:2000105	positive regulation of DNA-templated DNA replication	6/287	14/18800	3.25554e-08	3.96564e-07	2.9738e-07	CDT1/CDK2/DBF4/DBF4B/CDC7/E2F7	6
BP	GO:0006301	postreplication repair	8/287	34/18800	3.44304e-08	4.16608e-07	3.12411e-07	DTL/BRCA1/PCNA/POLE2/PCLAF/RAD18/POLD1/MSH2	8
BP	GO:2001020	regulation of response to DNA damage stimulus	18/287	246/18800	4.7205e-08	5.67398e-07	4.25487e-07	RAD51/WDR76/AUNIP/BRCA1/FANCB/PCNA/RAD51AP1/FBXO5/ATAD5/TIMELESS/CHEK1/POLQ/PARPBP/RMI2/FOXM1/YEATS4/DEK/DDIAS	18
BP	GO:1904666	regulation of ubiquitin protein ligase activity	7/287	24/18800	4.9772e-08	5.94317e-07	4.45673e-07	MAD2L1/UBE2C/PLK1/MASTL/CDC20/FBXO5/UBE2S	7
BP	GO:0000212	meiotic spindle organization	6/287	15/18800	5.35649e-08	6.35427e-07	4.76501e-07	CCNB2/NDC80/FBXO5/AURKA/ESPL1/ASPM	6
BP	GO:0006334	nucleosome assembly	13/287	126/18800	6.83242e-08	8.05249e-07	6.03849e-07	OIP5/ASF1B/CHAF1B/CHAF1A/MIS18A/DNAJC9/HMGB2/NASP/HJURP/CENPW/ITGB3BP/POLE3/MCM2	13
BP	GO:0000731	DNA synthesis involved in DNA repair	8/287	37/18800	7.0363e-08	8.23929e-07	6.17857e-07	HROB/DTL/PCNA/POLE2/PCLAF/POLE/RFC3/POLD1	8
BP	GO:0046605	regulation of centrosome cycle	9/287	52/18800	8.22682e-08	9.57159e-07	7.17765e-07	BRCA1/PLK4/CCNF/STIL/XRCC3/AURKA/GEN1/SASS6/XPO1	9
BP	GO:0006282	regulation of DNA repair	14/287	152/18800	8.99821e-08	1.04024e-06	7.80066e-07	RAD51/AUNIP/BRCA1/FANCB/PCNA/RAD51AP1/TIMELESS/CHEK1/POLQ/PARPBP/RMI2/FOXM1/YEATS4/DEK	14
BP	GO:0031497	chromatin assembly	16/287	205/18800	1.10171e-07	1.26557e-06	9.49042e-07	OIP5/ASF1B/CHAF1B/CHAF1A/MIS18A/SUV39H1/HELLS/DNAJC9/HMGB2/NASP/CDK2/HJURP/CENPW/ITGB3BP/POLE3/MCM2	16
BP	GO:2000779	regulation of double-strand break repair	12/287	110/18800	1.18382e-07	1.35134e-06	1.01336e-06	RAD51/AUNIP/FANCB/RAD51AP1/TIMELESS/CHEK1/POLQ/PARPBP/RMI2/FOXM1/YEATS4/DEK	12
BP	GO:0000281	mitotic cytokinesis	10/287	71/18800	1.19434e-07	1.35483e-06	1.01597e-06	KIF4A/KIF23/CENPA/RACGAP1/PLK1/CEP55/CIT/STMN1/ESPL1/ECT2	10
BP	GO:0090231	regulation of spindle checkpoint	6/287	17/18800	1.29086e-07	1.43736e-06	1.07787e-06	CDT1/MAD2L1/NDC80/CCNB1/XRCC3/GEN1	6
BP	GO:0090266	regulation of mitotic cell cycle spindle assembly checkpoint	6/287	17/18800	1.29086e-07	1.43736e-06	1.07787e-06	CDT1/MAD2L1/NDC80/CCNB1/XRCC3/GEN1	6
BP	GO:1903504	regulation of mitotic spindle checkpoint	6/287	17/18800	1.29086e-07	1.43736e-06	1.07787e-06	CDT1/MAD2L1/NDC80/CCNB1/XRCC3/GEN1	6
BP	GO:0032465	regulation of cytokinesis	11/287	91/18800	1.39002e-07	1.53835e-06	1.15359e-06	CDC6/KIF23/AURKB/RACGAP1/PLK4/PLK1/PRC1/AURKA/CIT/E2F7/ECT2	11
BP	GO:0006338	chromatin remodeling	18/287	266/18800	1.53997e-07	1.69397e-06	1.27029e-06	OIP5/ASF1B/CHAF1B/CHAF1A/MIS18A/HELLS/DNAJC9/HMGB2/NASP/HJURP/CENPW/SUV39H2/ITGB3BP/POLE3/MCM2/YEATS4/SSRP1/HNRNPC	18
BP	GO:0034728	nucleosome organization	14/287	159/18800	1.58002e-07	1.72755e-06	1.29547e-06	OIP5/ASF1B/CHAF1B/CHAF1A/MIS18A/DNAJC9/HMGB2/NASP/HJURP/CENPW/ITGB3BP/POLE3/MCM2/SSRP1	14
BP	GO:0051438	regulation of ubiquitin-protein transferase activity	9/287	56/18800	1.606e-07	1.74544e-06	1.30889e-06	BUB1B/MAD2L1/UBE2C/PLK1/MASTL/CDC20/FBXO5/BUB3/UBE2S	9
BP	GO:0051231	spindle elongation	5/287	10/18800	1.89555e-07	2.04787e-06	1.53568e-06	KIF4A/KIF23/AURKB/RACGAP1/PRC1	5
BP	GO:0009314	response to radiation	23/287	438/18800	2.9357e-07	3.15284e-06	2.36429e-06	RAD51/TIPIN/BLM/DTL/FANCD2/RAD54L/BRCA1/CDC25A/FEN1/PCNA/RAD54B/TICRR/AURKB/PCLAF/RAD51AP1/XRCC2/PBK/CHEK1/POLD1/MSH2/MSH6/RHNO1/ECT2	23
BP	GO:0007135	meiosis II	5/287	11/18800	3.4318e-07	3.62134e-06	2.71561e-06	BUB1B/SGO1/BUB1/MASTL/SGO2	5
BP	GO:0061983	meiosis II cell cycle process	5/287	11/18800	3.4318e-07	3.62134e-06	2.71561e-06	BUB1B/SGO1/BUB1/MASTL/SGO2	5
BP	GO:1904668	positive regulation of ubiquitin protein ligase activity	5/287	11/18800	3.4318e-07	3.62134e-06	2.71561e-06	UBE2C/PLK1/MASTL/CDC20/UBE2S	5
BP	GO:0016572	histone phosphorylation	8/287	45/18800	3.5339e-07	3.70754e-06	2.78025e-06	CDK1/AURKB/VRK1/HASPIN/CCNA2/CDK2/CHEK1/AURKA	8
BP	GO:0061640	cytoskeleton-dependent cytokinesis	11/287	100/18800	3.68417e-07	3.84297e-06	2.88181e-06	KIF4A/KIF23/CENPA/AURKB/RACGAP1/PLK1/CEP55/CIT/STMN1/ESPL1/ECT2	11
BP	GO:0009411	response to UV	13/287	146/18800	3.86905e-07	4.01275e-06	3.00913e-06	TIPIN/DTL/CDC25A/FEN1/PCNA/AURKB/PCLAF/PBK/CHEK1/POLD1/MSH2/MSH6/RHNO1	13
BP	GO:0036297	interstrand cross-link repair	7/287	32/18800	4.35953e-07	4.49577e-06	3.37134e-06	RAD51/HROB/FANCD2/RAD51AP1/FAAP24/XRCC3/NEIL3	7
BP	GO:0010824	regulation of centrosome duplication	8/287	47/18800	5.02086e-07	5.14851e-06	3.86082e-06	BRCA1/PLK4/CCNF/STIL/XRCC3/GEN1/SASS6/XPO1	8
BP	GO:0006336	DNA replication-independent chromatin assembly	7/287	33/18800	5.46142e-07	5.56881e-06	4.176e-06	OIP5/ASF1B/MIS18A/NASP/HJURP/CENPW/ITGB3BP	7
BP	GO:0044771	meiotic cell cycle phase transition	5/287	12/18800	5.80966e-07	5.85807e-06	4.39292e-06	CCNB2/CDC25A/CDC25C/NDC80/TTK	5
BP	GO:0051255	spindle midzone assembly	5/287	12/18800	5.80966e-07	5.85807e-06	4.39292e-06	KIF4A/KIF23/AURKB/RACGAP1/PRC1	5
BP	GO:0045143	homologous chromosome segregation	9/287	65/18800	6.00994e-07	6.02655e-06	4.51925e-06	FANCD2/SGO1/PSMC3IP/TRIP13/PLK1/NDC1/ESPL1/SGO2/BRIP1	9
BP	GO:0034724	DNA replication-independent chromatin organization	7/287	34/18800	6.78808e-07	6.73244e-06	5.0486e-06	OIP5/ASF1B/MIS18A/NASP/HJURP/CENPW/ITGB3BP	7
BP	GO:1901976	regulation of cell cycle checkpoint	7/287	34/18800	6.78808e-07	6.73244e-06	5.0486e-06	WDR76/CDT1/MAD2L1/NDC80/CCNB1/XRCC3/GEN1	7
BP	GO:0043486	histone exchange	6/287	22/18800	7.29771e-07	7.19856e-06	5.39814e-06	OIP5/MIS18A/NASP/HJURP/CENPW/ITGB3BP	6
BP	GO:0007144	female meiosis I	5/287	13/18800	9.32292e-07	9.09737e-06	6.82204e-06	CCNB2/NDC80/TRIP13/FBXO5/AURKA	5
BP	GO:0033262	regulation of nuclear cell cycle DNA replication	5/287	13/18800	9.32292e-07	9.09737e-06	6.82204e-06	TIPIN/CDT1/DBF4/DBF4B/CDC7	5
BP	GO:0051445	regulation of meiotic cell cycle	8/287	51/18800	9.64352e-07	9.35989e-06	7.0189e-06	CDC25A/CDC25C/TRIP13/TTK/RAD51AP1/CDC20/FBXO5/ASPM	8
BP	GO:2001252	positive regulation of chromosome organization	10/287	89/18800	1.03298e-06	9.97262e-06	7.47838e-06	CDT1/NEK2/FEN1/NCAPH/AURKB/CDK2/ACD/CCT4/CCT7/NCAPG	10
BP	GO:0010569	regulation of double-strand break repair via homologous recombination	9/287	70/18800	1.14384e-06	1.09845e-05	8.23721e-06	RAD51/FANCB/RAD51AP1/TIMELESS/CHEK1/POLQ/PARPBP/RMI2/YEATS4	9
BP	GO:0006287	base-excision repair, gap-filling	5/287	14/18800	1.43215e-06	1.35383e-05	1.01522e-05	FEN1/PCNA/POLE/LIG1/POLD1	5
BP	GO:0007100	mitotic centrosome separation	5/287	14/18800	1.43215e-06	1.35383e-05	1.01522e-05	NEK2/KIF11/CHEK1/AURKA/RANBP1	5
BP	GO:0051984	positive regulation of chromosome segregation	5/287	14/18800	1.43215e-06	1.35383e-05	1.01522e-05	CDC6/CDT1/AURKB/CCNB1/RAD18	5
BP	GO:0010212	response to ionizing radiation	12/287	142/18800	1.89894e-06	1.7858e-05	1.33915e-05	RAD51/BLM/FANCD2/RAD54L/BRCA1/RAD54B/TICRR/RAD51AP1/XRCC2/MSH2/RHNO1/ECT2	12
BP	GO:0051299	centrosome separation	5/287	15/18800	2.12144e-06	1.97457e-05	1.48071e-05	NEK2/KIF11/CHEK1/AURKA/RANBP1	5
BP	GO:0051315	attachment of mitotic spindle microtubules to kinetochore	5/287	15/18800	2.12144e-06	1.97457e-05	1.48071e-05	CDT1/KIF2C/NUF2/NDC80/AURKB	5
BP	GO:0031109	microtubule polymerization or depolymerization	11/287	123/18800	2.94017e-06	2.72265e-05	2.04169e-05	KIF2C/SKA1/SKA3/KIF18B/PSRC1/TPX2/FBXO5/HAUS2/STMN1/KIF18A/SKA2	11
BP	GO:0051656	establishment of organelle localization	20/287	404/18800	4.35579e-06	4.01308e-05	3.00937e-05	CDCA5/CDT1/KIFC1/KIF2C/SPAG5/KIF22/MAD2L1/NUF2/CENPA/NDC80/CDCA8/AURKB/PLK1/PSRC1/CCNB1/DLGAP5/KIF18A/CENPF/ESPL1/XPO1	20
BP	GO:0045910	negative regulation of DNA recombination	7/287	45/18800	4.96035e-06	4.54699e-05	3.40974e-05	BLM/FANCB/POLQ/MSH2/PARPBP/RMI2/MSH6	7
BP	GO:0007292	female gamete generation	12/287	158/18800	5.78816e-06	5.26381e-05	3.94728e-05	CCNB2/HROB/NDC80/NCAPH/TRIP13/TTK/PLK1/MASTL/FBXO5/TOP2A/AURKA/ASPM	12
BP	GO:0031145	anaphase-promoting complex-dependent catabolic process	5/287	18/18800	5.82934e-06	5.26381e-05	3.94728e-05	UBE2C/PLK1/CDK2/CDC20/UBE2S	5
BP	GO:0051782	negative regulation of cell division	5/287	18/18800	5.82934e-06	5.26381e-05	3.94728e-05	BLM/ORC6/AURKB/E2F7/ASPM	5
BP	GO:0030261	chromosome condensation	7/287	49/18800	8.91267e-06	8.00817e-05	6.00526e-05	CDCA5/CDK1/NCAPH/PLK1/TOP2A/NCAPG2/NCAPG	7
BP	GO:0006298	mismatch repair	6/287	33/18800	9.40643e-06	8.41018e-05	6.30672e-05	EXO1/PCNA/LIG1/MSH2/RPA3/MSH6	6
BP	GO:0033314	mitotic DNA replication checkpoint signaling	4/287	10/18800	1.03896e-05	9.15391e-05	6.86444e-05	CDC6/ORC1/TICRR/CLSPN	4
BP	GO:0045144	meiotic sister chromatid segregation	4/287	10/18800	1.03896e-05	9.15391e-05	6.86444e-05	BUB1B/SGO1/BUB1/SGO2	4
BP	GO:0051177	meiotic sister chromatid cohesion	4/287	10/18800	1.03896e-05	9.15391e-05	6.86444e-05	BUB1B/SGO1/BUB1/SGO2	4
BP	GO:1901978	positive regulation of cell cycle checkpoint	4/287	11/18800	1.61304e-05	0.000141433	0.000106059	MAD2L1/NDC80/XRCC3/GEN1	4
BP	GO:0051444	negative regulation of ubiquitin-protein transferase activity	5/287	22/18800	1.70413e-05	0.000148702	0.00011151	BUB1B/MAD2L1/CDC20/FBXO5/BUB3	5
BP	GO:0070507	regulation of microtubule cytoskeleton organization	11/287	152/18800	2.23522e-05	0.000194112	0.000145563	SPAG5/SKA1/SKA3/PLK1/PSRC1/KIF15/TPX2/TACC3/STMN1/KIF18A/SKA2	11
BP	GO:0070601	centromeric sister chromatid cohesion	4/287	12/18800	2.3905e-05	0.000206608	0.000154933	BUB1B/SGO1/BUB1/SGO2	4
BP	GO:0090305	nucleic acid phosphodiester bond hydrolysis	14/287	244/18800	2.46315e-05	0.000211877	0.000158885	EXO1/EME1/FEN1/EXOSC2/POLE/DNA2/ATAD5/POLR3K/POLD1/CPSF3/EXOSC9/NEIL3/REXO5/GEN1	14
BP	GO:0019985	translesion synthesis	5/287	24/18800	2.68256e-05	0.000229662	0.000172222	DTL/PCNA/POLE2/PCLAF/POLD1	5
BP	GO:0071478	cellular response to radiation	12/287	187/18800	3.16346e-05	0.000269562	0.000202142	RAD51/BLM/BRCA1/CDC25A/PCNA/AURKB/RAD51AP1/PBK/CHEK1/POLD1/RHNO1/ECT2	12
BP	GO:0010833	telomere maintenance via telomere lengthening	8/287	81/18800	3.27989e-05	0.000278178	0.000208603	RAD51/NEK2/AURKB/PTGES3/ACD/CCT4/CCT7/HNRNPC	8
BP	GO:0051307	meiotic chromosome separation	5/287	25/18800	3.31153e-05	0.000279555	0.000209636	EME1/NCAPH/TTK/TOP2A/ESPL1	5
BP	GO:2001021	negative regulation of response to DNA damage stimulus	8/287	82/18800	3.58698e-05	0.000300836	0.000225594	AUNIP/FANCB/FBXO5/ATAD5/POLQ/PARPBP/RMI2/DDIAS	8
BP	GO:2000045	regulation of G1/S transition of mitotic cell cycle	11/287	160/18800	3.59677e-05	0.000300836	0.000225594	CDC6/RRM2/CDK2/E2F1/CPSF3/STIL/MTBP/E2F7/GTSE1/SASS6/RBL1	11
BP	GO:0000377	RNA splicing, via transesterification reactions with bulged adenosine as nucleophile	16/287	321/18800	3.68697e-05	0.000305564	0.00022914	SNRNP40/SNRPA1/SRSF3/SRSF7/SNRPA/RBMX/USP39/LSM4/HNRNPM/SF3A3/PRPF38A/SNRPG/TRA2B/HNRNPC/SNRPD1/CWF19L1	16
BP	GO:0000398	mRNA splicing, via spliceosome	16/287	321/18800	3.68697e-05	0.000305564	0.00022914	SNRNP40/SNRPA1/SRSF3/SRSF7/SNRPA/RBMX/USP39/LSM4/HNRNPM/SF3A3/PRPF38A/SNRPG/TRA2B/HNRNPC/SNRPD1/CWF19L1	16
BP	GO:0007099	centriole replication	6/287	42/18800	3.97026e-05	0.000326064	0.000244513	BRCA1/CEP152/PLK4/CDK2/STIL/SASS6	6
BP	GO:0032467	positive regulation of cytokinesis	6/287	42/18800	3.97026e-05	0.000326064	0.000244513	CDC6/KIF23/AURKB/RACGAP1/CIT/ECT2	6
BP	GO:0006312	mitotic recombination	5/287	26/18800	4.04906e-05	0.000331038	0.000248243	RAD51/RAD54B/MSH2/XRCC3/GEN1	5
BP	GO:0000375	RNA splicing, via transesterification reactions	16/287	325/18800	4.27685e-05	0.000348093	0.000261032	SNRNP40/SNRPA1/SRSF3/SRSF7/SNRPA/RBMX/USP39/LSM4/HNRNPM/SF3A3/PRPF38A/SNRPG/TRA2B/HNRNPC/SNRPD1/CWF19L1	16
BP	GO:0090224	regulation of spindle organization	6/287	43/18800	4.55546e-05	0.000369114	0.000276796	SPAG5/PLK1/PSRC1/KIF15/TPX2/TACC3	6
BP	GO:0006997	nucleus organization	10/287	138/18800	5.21246e-05	0.000420472	0.000315308	CDK1/SUV39H1/VRK1/PLK1/HMGB2/NDC1/CHEK1/RCC1/NUP107/LMNB1	10
BP	GO:0022412	cellular process involved in reproduction in multicellular organism	18/287	406/18800	5.64266e-05	0.00045316	0.000339821	CCNB2/KNL1/NDC80/NCAPH/TRIP13/TTK/PLK1/HMGB2/MASTL/FANCA/FBXO5/TOP2A/MSH2/FANCC/AURKA/KIF18A/ASPM/BRIP1	18
BP	GO:0007064	mitotic sister chromatid cohesion	5/287	28/18800	5.9003e-05	0.000471764	0.000353772	CDCA5/SGO1/DSCC1/HASPIN/CDC20	5
BP	GO:0001325	formation of extrachromosomal circular DNA	4/287	15/18800	6.35763e-05	0.000499528	0.000374592	EXO1/BLM/DNA2/XRCC3	4
BP	GO:0016446	somatic hypermutation of immunoglobulin genes	4/287	15/18800	6.35763e-05	0.000499528	0.000374592	EXO1/POLQ/MSH2/MSH6	4
BP	GO:0090656	t-circle formation	4/287	15/18800	6.35763e-05	0.000499528	0.000374592	EXO1/BLM/DNA2/XRCC3	4
BP	GO:0090737	telomere maintenance via telomere trimming	4/287	15/18800	6.35763e-05	0.000499528	0.000374592	EXO1/BLM/DNA2/XRCC3	4
BP	GO:0098534	centriole assembly	6/287	46/18800	6.73588e-05	0.000526967	0.000395168	BRCA1/CEP152/PLK4/CDK2/STIL/SASS6	6
BP	GO:0002566	somatic diversification of immune receptors via somatic mutation	4/287	16/18800	8.37527e-05	0.000641397	0.000480978	EXO1/POLQ/MSH2/MSH6	4
BP	GO:0009200	deoxyribonucleoside triphosphate metabolic process	4/287	16/18800	8.37527e-05	0.000641397	0.000480978	DUT/TYMS/DTYMK/DCTPP1	4
BP	GO:0009263	deoxyribonucleotide biosynthetic process	4/287	16/18800	8.37527e-05	0.000641397	0.000480978	DUT/RRM2/TYMS/DTYMK	4
BP	GO:0009265	2'-deoxyribonucleotide biosynthetic process	4/287	16/18800	8.37527e-05	0.000641397	0.000480978	DUT/RRM2/TYMS/DTYMK	4
BP	GO:0046385	deoxyribose phosphate biosynthetic process	4/287	16/18800	8.37527e-05	0.000641397	0.000480978	DUT/RRM2/TYMS/DTYMK	4
BP	GO:0007004	telomere maintenance via telomerase	7/287	69/18800	8.63085e-05	0.000658193	0.000493573	NEK2/AURKB/PTGES3/ACD/CCT4/CCT7/HNRNPC	7
BP	GO:0006397	mRNA processing	20/287	500/18800	9.13823e-05	0.00069397	0.000520402	SNRNP40/SNRPA1/SRSF3/SRSF7/SNRPA/RBMX/CPSF3/USP39/POLR2D/LSM4/HNRNPM/SF3A3/PRPF38A/SNRPG/SRRT/TRA2B/HNRNPC/SNRPD1/CWF19L1/SLBP	20
BP	GO:0045737	positive regulation of cyclin-dependent protein serine/threonine kinase activity	5/287	31/18800	9.82578e-05	0.000743075	0.000557225	CDC6/CKS1B/PSRC1/CCNB1/CKS2	5
BP	GO:0031573	mitotic intra-S DNA damage checkpoint signaling	4/287	17/18800	0.000108211	0.00081495	0.000611124	TIPIN/FANCD2/EME1/MSH2	4
BP	GO:1903320	regulation of protein modification by small protein conjugation or removal	13/287	246/18800	0.000110557	0.00082918	0.000621795	FANCI/BUB1B/MAD2L1/BRCA1/UBE2C/PLK1/MASTL/CDC20/FBXO5/MTBP/BUB3/UBE2S/SAE1	13
BP	GO:0031396	regulation of protein ubiquitination	12/287	213/18800	0.000111147	0.00083017	0.000622537	FANCI/BUB1B/MAD2L1/BRCA1/UBE2C/PLK1/MASTL/CDC20/FBXO5/MTBP/BUB3/UBE2S	12
BP	GO:0051443	positive regulation of ubiquitin-protein transferase activity	5/287	32/18800	0.00011501	0.000855506	0.000641536	UBE2C/PLK1/MASTL/CDC20/UBE2S	5
BP	GO:0008340	determination of adult lifespan	4/287	18/18800	0.000137463	0.00101569	0.000761654	RAD54L/RAD54B/MSH2/MSH6	4
BP	GO:0051028	mRNA transport	9/287	126/18800	0.000137663	0.00101569	0.000761654	SRSF3/SRSF7/NDC1/NUP37/NUP85/NUP107/POLR2D/XPO1/SLBP	9
BP	GO:0006278	RNA-templated DNA biosynthetic process	7/287	75/18800	0.000146893	0.0010794	0.000809432	NEK2/AURKB/PTGES3/ACD/CCT4/CCT7/HNRNPC	7
BP	GO:0032210	regulation of telomere maintenance via telomerase	6/287	53/18800	0.000150981	0.00110052	0.000825271	NEK2/AURKB/ACD/CCT4/CCT7/HNRNPC	6
BP	GO:1900087	positive regulation of G1/S transition of mitotic cell cycle	6/287	53/18800	0.000150981	0.00110052	0.000825271	CDC6/RRM2/CPSF3/STIL/MTBP/SASS6	6
BP	GO:1902806	regulation of cell cycle G1/S phase transition	11/287	188/18800	0.000153596	0.00111199	0.00083387	CDC6/RRM2/CDK2/E2F1/CPSF3/STIL/MTBP/E2F7/GTSE1/SASS6/RBL1	11
BP	GO:0032212	positive regulation of telomere maintenance via telomerase	5/287	34/18800	0.000155004	0.00111199	0.00083387	NEK2/AURKB/ACD/CCT4/CCT7	5
BP	GO:0051973	positive regulation of telomerase activity	5/287	34/18800	0.000155004	0.00111199	0.00083387	NEK2/AURKB/PTGES3/ACD/CCT4	5
BP	GO:2000780	negative regulation of double-strand break repair	5/287	34/18800	0.000155004	0.00111199	0.00083387	AUNIP/FANCB/POLQ/PARPBP/RMI2	5
BP	GO:0007076	mitotic chromosome condensation	4/287	19/18800	0.000172036	0.00122449	0.000918237	CDCA5/NCAPH/PLK1/NCAPG	4
BP	GO:2000042	negative regulation of double-strand break repair via homologous recombination	4/287	19/18800	0.000172036	0.00122449	0.000918237	FANCB/POLQ/PARPBP/RMI2	4
BP	GO:0040001	establishment of mitotic spindle localization	5/287	35/18800	0.000178599	0.00126131	0.000945847	MAD2L1/CENPA/NDC80/PLK1/ESPL1	5
BP	GO:1904031	positive regulation of cyclin-dependent protein kinase activity	5/287	35/18800	0.000178599	0.00126131	0.000945847	CDC6/CKS1B/PSRC1/CCNB1/CKS2	5
BP	GO:0051653	spindle localization	6/287	55/18800	0.000185851	0.00130744	0.00098044	MAD2L1/CENPA/NDC80/PLK1/ESPL1/ASPM	6
BP	GO:0006513	protein monoubiquitination	7/287	78/18800	0.000188068	0.0013146	0.000985805	DTL/UBE2T/FANCB/FANCA/RAD18/FANCC/UHRF1	7
BP	GO:0010638	positive regulation of organelle organization	19/287	487/18800	0.000188317	0.0013146	0.000985805	CDT1/SPAG5/NEK2/FEN1/NCAPH/AURKB/PLK4/RAD51AP1/PSRC1/CDK2/STIL/DLGAP5/AURKA/SASS6/ACD/CCT4/ESPL1/CCT7/NCAPG	19
BP	GO:0045738	negative regulation of DNA repair	5/287	36/18800	0.000204838	0.00142333	0.00106735	AUNIP/FANCB/POLQ/PARPBP/RMI2	5
BP	GO:0071900	regulation of protein serine/threonine kinase activity	16/287	372/18800	0.000205462	0.00142333	0.00106735	CCNB2/CDC6/BLM/CKS1B/PKMYT1/CDC25A/CDC25C/PLK1/PSRC1/CCNF/CCNB1/CCNA2/DBF4/DBF4B/CKS2/CDKN3	16
BP	GO:0006403	RNA localization	11/287	196/18800	0.000220957	0.00152486	0.00114348	SRSF3/SRSF7/NDC1/NUP37/NUP85/NUP107/POLR2D/CCT4/CCT7/XPO1/SLBP	11
BP	GO:1904358	positive regulation of telomere maintenance via telomere lengthening	5/287	37/18800	0.000233913	0.00160815	0.00120594	NEK2/AURKB/ACD/CCT4/CCT7	5
BP	GO:0007063	regulation of sister chromatid cohesion	4/287	21/18800	0.00025933	0.00177617	0.00133193	CDCA5/FEN1/BUB1/ESPL1	4
BP	GO:0060236	regulation of mitotic spindle organization	5/287	39/18800	0.00030137	0.00205634	0.00154203	PLK1/PSRC1/KIF15/TPX2/TACC3	5
BP	GO:1904356	regulation of telomere maintenance via telomere lengthening	6/287	61/18800	0.000329782	0.00224177	0.00168109	NEK2/AURKB/ACD/CCT4/CCT7/HNRNPC	6
BP	GO:0046599	regulation of centriole replication	4/287	23/18800	0.000374576	0.00252734	0.00189523	BRCA1/PLK4/STIL/SASS6	4
BP	GO:0097150	neuronal stem cell population maintenance	4/287	23/18800	0.000374576	0.00252734	0.00189523	FANCD2/FANCC/SRRT/ASPM	4
BP	GO:0009157	deoxyribonucleoside monophosphate biosynthetic process	3/287	10/18800	0.000390212	0.00261341	0.00195977	DUT/TK1/TYMS	3
BP	GO:1901993	regulation of meiotic cell cycle phase transition	3/287	10/18800	0.000390212	0.00261341	0.00195977	CDC25A/CDC25C/TTK	3
BP	GO:0034644	cellular response to UV	7/287	88/18800	0.000397064	0.00264953	0.00198686	CDC25A/PCNA/AURKB/PBK/CHEK1/POLD1/RHNO1	7
BP	GO:0031123	RNA 3'-end processing	8/287	117/18800	0.000433655	0.00288309	0.002162	EXOSC2/SNRPA/POLR3K/CPSF3/EXOSC9/POLR2D/INTS14/SLBP	8
BP	GO:0009394	2'-deoxyribonucleotide metabolic process	5/287	43/18800	0.000479411	0.00317566	0.0023814	DUT/RRM2/TYMS/DTYMK/DCTPP1	5
BP	GO:1902808	positive regulation of cell cycle G1/S phase transition	6/287	66/18800	0.000506392	0.00334218	0.00250627	CDC6/RRM2/CPSF3/STIL/MTBP/SASS6	6
BP	GO:0009147	pyrimidine nucleoside triphosphate metabolic process	4/287	25/18800	0.000522413	0.00342303	0.0025669	DUT/TYMS/DTYMK/DCTPP1	4
BP	GO:0009219	pyrimidine deoxyribonucleotide metabolic process	4/287	25/18800	0.000522413	0.00342303	0.0025669	DUT/TYMS/DTYMK/DCTPP1	4
BP	GO:0035404	histone-serine phosphorylation	3/287	11/18800	0.000530492	0.00345105	0.00258791	AURKB/VRK1/AURKA	3
BP	GO:0090657	telomeric loop disassembly	3/287	11/18800	0.000530492	0.00345105	0.00258791	BLM/XRCC3/RECQL4	3
BP	GO:0009262	deoxyribonucleotide metabolic process	5/287	44/18800	0.000534198	0.00346275	0.00259668	DUT/RRM2/TYMS/DTYMK/DCTPP1	5
BP	GO:0045739	positive regulation of DNA repair	7/287	94/18800	0.000592468	0.00382023	0.00286476	BRCA1/FANCB/PCNA/RAD51AP1/TIMELESS/FOXM1/YEATS4	7
BP	GO:0019692	deoxyribose phosphate metabolic process	5/287	45/18800	0.000593557	0.00382023	0.00286476	DUT/RRM2/TYMS/DTYMK/DCTPP1	5
BP	GO:0007019	microtubule depolymerization	5/287	46/18800	0.000657727	0.00421829	0.00316326	KIF2C/KIF18B/TPX2/STMN1/KIF18A	5
BP	GO:0045911	positive regulation of DNA recombination	6/287	70/18800	0.000694561	0.00443821	0.00332818	FANCB/RAD51AP1/ATAD5/TIMELESS/MSH2/YEATS4	6
BP	GO:0051095	regulation of helicase activity	3/287	12/18800	0.000699354	0.00443821	0.00332818	MSH2/MSH6/MCM2	3
BP	GO:0072711	cellular response to hydroxyurea	3/287	12/18800	0.000699354	0.00443821	0.00332818	RAD51/BLM/TIMELESS	3
BP	GO:0051972	regulation of telomerase activity	5/287	47/18800	0.000726952	0.00459728	0.00344746	NEK2/AURKB/PTGES3/ACD/CCT4	5
BP	GO:0050657	nucleic acid transport	9/287	159/18800	0.000768486	0.0048263	0.0036192	SRSF3/SRSF7/NDC1/NUP37/NUP85/NUP107/POLR2D/XPO1/SLBP	9
BP	GO:0050658	RNA transport	9/287	159/18800	0.000768486	0.0048263	0.0036192	SRSF3/SRSF7/NDC1/NUP37/NUP85/NUP107/POLR2D/XPO1/SLBP	9
BP	GO:0048146	positive regulation of fibroblast proliferation	5/287	48/18800	0.000801479	0.00501615	0.00376157	CDC6/CCNB1/CCNA2/E2F1/CDK4	5
BP	GO:0051236	establishment of RNA localization	9/287	162/18800	0.000877855	0.00547528	0.00410587	SRSF3/SRSF7/NDC1/NUP37/NUP85/NUP107/POLR2D/XPO1/SLBP	9
BP	GO:0001833	inner cell mass cell proliferation	3/287	13/18800	0.000898926	0.00556843	0.00417572	GINS1/CHEK1/NCAPG2	3
BP	GO:0072710	response to hydroxyurea	3/287	13/18800	0.000898926	0.00556843	0.00417572	RAD51/BLM/TIMELESS	3
BP	GO:0051293	establishment of spindle localization	5/287	50/18800	0.000967445	0.00597249	0.00447872	MAD2L1/CENPA/NDC80/PLK1/ESPL1	5
BP	GO:0071479	cellular response to ionizing radiation	6/287	75/18800	0.00100111	0.00615935	0.00461884	RAD51/BLM/BRCA1/RAD51AP1/RHNO1/ECT2	6
BP	GO:0009416	response to light stimulus	13/287	310/18800	0.00100844	0.0061835	0.00463695	TIPIN/DTL/CDC25A/FEN1/PCNA/AURKB/PCLAF/PBK/CHEK1/POLD1/MSH2/MSH6/RHNO1	13
BP	GO:0000132	establishment of mitotic spindle orientation	4/287	30/18800	0.00106594	0.00649219	0.00486844	MAD2L1/CENPA/NDC80/PLK1	4
BP	GO:0010458	exit from mitosis	4/287	30/18800	0.00106594	0.00649219	0.00486844	CDCA5/UBE2C/KNTC1/UBE2S	4
BP	GO:0032206	positive regulation of telomere maintenance	5/287	52/18800	0.00115767	0.00702733	0.00526974	NEK2/AURKB/ACD/CCT4/CCT7	5
BP	GO:0008380	RNA splicing	16/287	438/18800	0.00120225	0.00727362	0.00545442	SNRNP40/SNRPA1/SRSF3/SRSF7/SNRPA/RBMX/USP39/LSM4/HNRNPM/SF3A3/PRPF38A/SNRPG/TRA2B/HNRNPC/SNRPD1/CWF19L1	16
BP	GO:0007129	homologous chromosome pairing at meiosis	5/287	53/18800	0.00126253	0.00761296	0.00570889	FANCD2/PSMC3IP/TRIP13/NDC1/BRIP1	5
BP	GO:0006335	DNA replication-dependent chromatin assembly	4/287	32/18800	0.00136562	0.00807363	0.00605434	ASF1B/CHAF1B/CHAF1A/NASP	4
BP	GO:0010165	response to X-ray	4/287	32/18800	0.00136562	0.00807363	0.00605434	RAD51/BLM/XRCC2/MSH2	4
BP	GO:0034723	DNA replication-dependent chromatin organization	4/287	32/18800	0.00136562	0.00807363	0.00605434	ASF1B/CHAF1B/CHAF1A/NASP	4
BP	GO:0040020	regulation of meiotic nuclear division	4/287	32/18800	0.00136562	0.00807363	0.00605434	TRIP13/RAD51AP1/CDC20/FBXO5	4
BP	GO:0051642	centrosome localization	4/287	32/18800	0.00136562	0.00807363	0.00605434	MAD2L1/DLGAP5/AURKA/ASPM	4
BP	GO:0071168	protein localization to chromatin	4/287	32/18800	0.00136562	0.00807363	0.00605434	CDCA5/PLK1/ESCO2/MSH2	4
BP	GO:0045842	positive regulation of mitotic metaphase/anaphase transition	3/287	15/18800	0.00139813	0.00815493	0.00611531	CDT1/DLGAP5/ESPL1	3
BP	GO:1901970	positive regulation of mitotic sister chromatid separation	3/287	15/18800	0.00139813	0.00815493	0.00611531	CDT1/DLGAP5/ESPL1	3
BP	GO:0002200	somatic diversification of immune receptors	6/287	80/18800	0.00140231	0.00815493	0.00611531	EXO1/HMGB2/ATAD5/POLQ/MSH2/MSH6	6
BP	GO:0032204	regulation of telomere maintenance	6/287	80/18800	0.00140231	0.00815493	0.00611531	NEK2/AURKB/ACD/CCT4/CCT7/HNRNPC	6
BP	GO:0008584	male gonad development	8/287	140/18800	0.00140633	0.00815493	0.00611531	HMGB2/NASP/FANCA/MSH2/NUDT1/KIF18A/ASPM/BRIP1	8
BP	GO:1903322	positive regulation of protein modification by small protein conjugation or removal	8/287	140/18800	0.00140633	0.00815493	0.00611531	FANCI/BRCA1/UBE2C/PLK1/MASTL/CDC20/UBE2S/SAE1	8
BP	GO:0046546	development of primary male sexual characteristics	8/287	141/18800	0.00147163	0.00850641	0.00637889	HMGB2/NASP/FANCA/MSH2/NUDT1/KIF18A/ASPM/BRIP1	8
BP	GO:0061842	microtubule organizing center localization	4/287	33/18800	0.00153552	0.00884752	0.00663467	MAD2L1/DLGAP5/AURKA/ASPM	4
BP	GO:2000241	regulation of reproductive process	9/287	176/18800	0.00156805	0.00900636	0.00675379	CDC25A/CDC25C/TRIP13/TTK/RAD51AP1/CDC20/FBXO5/AURKA/ASPM	9
BP	GO:0006266	DNA ligation	3/287	16/18800	0.00170145	0.00968064	0.00725943	RAD51/LIG1/TOP2A	3
BP	GO:0051447	negative regulation of meiotic cell cycle	3/287	16/18800	0.00170145	0.00968064	0.00725943	TRIP13/TTK/FBXO5	3
BP	GO:1902101	positive regulation of metaphase/anaphase transition of cell cycle	3/287	16/18800	0.00170145	0.00968064	0.00725943	CDT1/DLGAP5/ESPL1	3
BP	GO:0001824	blastocyst development	7/287	113/18800	0.00175008	0.00992621	0.00744358	ASF1B/NEK2/RRM2/GINS1/NASP/CHEK1/NCAPG2	7
BP	GO:0006289	nucleotide-excision repair	5/287	58/18800	0.00189506	0.0107151	0.00803513	POLE/POLD1/FANCC/RPA3/BRIP1	5
BP	GO:0018107	peptidyl-threonine phosphorylation	7/287	115/18800	0.00193504	0.0109071	0.00817916	CDK1/VRK1/TTK/PLK1/HASPIN/CHEK1/CIT	7
BP	GO:0070200	establishment of protein localization to telomere	3/287	17/18800	0.00204285	0.0114564	0.00859106	ACD/CCT4/CCT7	3
BP	GO:0051785	positive regulation of nuclear division	5/287	59/18800	0.00204511	0.0114564	0.00859106	CDT1/RAD51AP1/DLGAP5/AURKA/ESPL1	5
BP	GO:0051294	establishment of spindle orientation	4/287	36/18800	0.00213262	0.0118733	0.00890372	MAD2L1/CENPA/NDC80/PLK1	4
BP	GO:0071312	cellular response to alkaloid	4/287	36/18800	0.00213262	0.0118733	0.00890372	RAD51/BLM/CCNA2/CHEK1	4
BP	GO:0031110	regulation of microtubule polymerization or depolymerization	6/287	88/18800	0.00228568	0.0126866	0.00951355	SKA1/SKA3/PSRC1/TPX2/STMN1/SKA2	6
BP	GO:1905168	positive regulation of double-strand break repair via homologous recombination	4/287	37/18800	0.00236277	0.0130745	0.00980444	FANCB/RAD51AP1/TIMELESS/YEATS4	4
BP	GO:0051781	positive regulation of cell division	6/287	89/18800	0.00242016	0.0132914	0.00996707	CDC6/KIF23/AURKB/RACGAP1/CIT/ECT2	6
BP	GO:0007096	regulation of exit from mitosis	3/287	18/18800	0.00242393	0.0132914	0.00996707	CDCA5/UBE2C/KNTC1	3
BP	GO:1905820	positive regulation of chromosome separation	3/287	18/18800	0.00242393	0.0132914	0.00996707	CDT1/DLGAP5/ESPL1	3
BP	GO:0031398	positive regulation of protein ubiquitination	7/287	121/18800	0.00258184	0.0140722	0.0105526	FANCI/BRCA1/UBE2C/PLK1/MASTL/CDC20/UBE2S	7
BP	GO:0071482	cellular response to light stimulus	7/287	121/18800	0.00258184	0.0140722	0.0105526	CDC25A/PCNA/AURKB/PBK/CHEK1/POLD1/RHNO1	7
BP	GO:0001701	in utero embryonic development	14/287	387/18800	0.00261705	0.0142214	0.0106645	CCNB2/ASF1B/NEK2/RRM2/GINS1/PLK4/XRCC2/CCNB1/NASP/CHEK1/MSH2/STIL/NCAPG2/E2F7	14
BP	GO:0000729	DNA double-strand break processing	3/287	19/18800	0.00284616	0.0154203	0.0115635	BLM/DNA2/BRIP1	3
BP	GO:0032506	cytokinetic process	4/287	39/18800	0.00287323	0.0155206	0.0116387	AURKB/RACGAP1/CEP55/ECT2	4
BP	GO:2000781	positive regulation of double-strand break repair	5/287	64/18800	0.00292829	0.015771	0.0118266	FANCB/RAD51AP1/TIMELESS/FOXM1/YEATS4	5
BP	GO:0018210	peptidyl-threonine modification	7/287	124/18800	0.00296185	0.0159046	0.0119267	CDK1/VRK1/TTK/PLK1/HASPIN/CHEK1/CIT	7
BP	GO:0031100	animal organ regeneration	5/287	65/18800	0.00313346	0.0167765	0.0125805	CDK1/PCNA/CCNA2/TYMS/AURKA	5
BP	GO:2001022	positive regulation of response to DNA damage stimulus	7/287	129/18800	0.00368865	0.0196909	0.014766	BRCA1/FANCB/PCNA/RAD51AP1/TIMELESS/FOXM1/YEATS4	7
BP	GO:0046661	male sex differentiation	8/287	164/18800	0.00376285	0.0200281	0.0150189	HMGB2/NASP/FANCA/MSH2/NUDT1/KIF18A/ASPM/BRIP1	8
BP	GO:0001832	blastocyst growth	3/287	21/18800	0.00381953	0.0202703	0.0152005	GINS1/CHEK1/NCAPG2	3
BP	GO:0016570	histone modification	16/287	494/18800	0.0039855	0.0210895	0.0158148	CDK1/BRCA1/SUV39H1/AURKB/VRK1/HASPIN/CCNA2/CDK2/CHEK1/NCAPG2/UHRF1/SUV39H2/AURKA/POLE3/WDR5/YEATS4	16
BP	GO:0016445	somatic diversification of immunoglobulins	5/287	69/18800	0.00405855	0.0214136	0.0160579	EXO1/ATAD5/POLQ/MSH2/MSH6	5
BP	GO:0071214	cellular response to abiotic stimulus	12/287	323/18800	0.00419438	0.0220023	0.0164994	RAD51/BLM/BRCA1/CDC25A/PCNA/AURKB/RAD51AP1/PBK/CHEK1/POLD1/RHNO1/ECT2	12
BP	GO:0104004	cellular response to environmental stimulus	12/287	323/18800	0.00419438	0.0220023	0.0164994	RAD51/BLM/BRCA1/CDC25A/PCNA/AURKB/RAD51AP1/PBK/CHEK1/POLD1/RHNO1/ECT2	12
BP	GO:0002562	somatic diversification of immune receptors via germline recombination within a single locus	5/287	70/18800	0.00431732	0.0225171	0.0168854	EXO1/HMGB2/ATAD5/MSH2/MSH6	5
BP	GO:0016444	somatic cell DNA recombination	5/287	70/18800	0.00431732	0.0225171	0.0168854	EXO1/HMGB2/ATAD5/MSH2/MSH6	5
BP	GO:0009124	nucleoside monophosphate biosynthetic process	4/287	44/18800	0.00446825	0.0231711	0.0173758	DUT/TK1/TYMS/PAICS	4
BP	GO:0045840	positive regulation of mitotic nuclear division	4/287	44/18800	0.00446825	0.0231711	0.0173758	CDT1/DLGAP5/AURKA/ESPL1	4
BP	GO:0072331	signal transduction by p53 class mediator	8/287	170/18800	0.00466976	0.024147	0.0181077	AURKB/ATAD5/CHEK1/E2F1/AURKA/E2F7/FOXM1/GTSE1	8
BP	GO:0032781	positive regulation of ATP-dependent activity	4/287	45/18800	0.00484627	0.0249886	0.0187387	DNAJC9/MSH2/UHRF1/MSH6	4
BP	GO:0043462	regulation of ATP-dependent activity	5/287	73/18800	0.00516403	0.0265516	0.0199108	DNAJC9/MSH2/UHRF1/MSH6/MCM2	5
BP	GO:0009162	deoxyribonucleoside monophosphate metabolic process	3/287	24/18800	0.00561993	0.0288141	0.0216074	DUT/TK1/TYMS	3
BP	GO:1903311	regulation of mRNA metabolic process	11/287	294/18800	0.00570444	0.029165	0.0218706	EXOSC2/SRSF3/SRSF7/SNRPA/RBMX/E2F1/EXOSC9/POLR2D/HNRNPM/TRA2B/HNRNPC	11
BP	GO:0015931	nucleobase-containing compound transport	9/287	218/18800	0.00646532	0.0329622	0.0247181	SRSF3/SRSF7/NDC1/NUP37/NUP85/NUP107/POLR2D/XPO1/SLBP	9
BP	GO:0009123	nucleoside monophosphate metabolic process	5/287	78/18800	0.00682616	0.0347044	0.0260245	DUT/TK1/TYMS/DTYMK/PAICS	5
BP	GO:0051446	positive regulation of meiotic cell cycle	3/287	26/18800	0.00705918	0.0354934	0.0266162	CDC25A/CDC25C/RAD51AP1	3
BP	GO:0070199	establishment of protein localization to chromosome	3/287	26/18800	0.00705918	0.0354934	0.0266162	ACD/CCT4/CCT7	3
BP	GO:0043628	ncRNA 3'-end processing	4/287	50/18800	0.00705957	0.0354934	0.0266162	EXOSC2/POLR3K/EXOSC9/INTS14	4
BP	GO:0061647	histone H3-K9 modification	4/287	50/18800	0.00705957	0.0354934	0.0266162	BRCA1/SUV39H1/CHEK1/SUV39H2	4
BP	GO:0048145	regulation of fibroblast proliferation	5/287	79/18800	0.00719862	0.0360925	0.0270655	CDC6/CCNB1/CCNA2/E2F1/CDK4	5
BP	GO:0001556	oocyte maturation	3/287	27/18800	0.00785313	0.0392656	0.029445	TRIP13/FBXO5/AURKA	3
BP	GO:0048144	fibroblast proliferation	5/287	81/18800	0.00798567	0.0398187	0.0298597	CDC6/CCNB1/CCNA2/E2F1/CDK4	5
BP	GO:0002204	somatic recombination of immunoglobulin genes involved in immune response	4/287	52/18800	0.0081046	0.039866	0.0298952	EXO1/ATAD5/MSH2/MSH6	4
BP	GO:0002208	somatic diversification of immunoglobulins involved in immune response	4/287	52/18800	0.0081046	0.039866	0.0298952	EXO1/ATAD5/MSH2/MSH6	4
BP	GO:0006220	pyrimidine nucleotide metabolic process	4/287	52/18800	0.0081046	0.039866	0.0298952	DUT/TYMS/DTYMK/DCTPP1	4
BP	GO:0045190	isotype switching	4/287	52/18800	0.0081046	0.039866	0.0298952	EXO1/ATAD5/MSH2/MSH6	4
BP	GO:0008406	gonad development	9/287	226/18800	0.00810499	0.039866	0.0298952	HMGB2/NASP/FANCA/MSH2/NUP107/NUDT1/KIF18A/ASPM/BRIP1	9
BP	GO:0072527	pyrimidine-containing compound metabolic process	5/287	82/18800	0.00840077	0.0412092	0.0309024	DUT/TK1/TYMS/DTYMK/DCTPP1	5
BP	GO:0072698	protein localization to microtubule cytoskeleton	4/287	53/18800	0.00866314	0.0423817	0.0317816	SPAG5/TTK/STIL/AURKA	4
BP	GO:0031397	negative regulation of protein ubiquitination	5/287	84/18800	0.00927534	0.0449138	0.0336805	BUB1B/MAD2L1/CDC20/FBXO5/BUB3	5
BP	GO:0046785	microtubule polymerization	5/287	84/18800	0.00927534	0.0449138	0.0336805	PSRC1/TPX2/FBXO5/HAUS2/STMN1	5
BP	GO:1900182	positive regulation of protein localization to nucleus	5/287	84/18800	0.00927534	0.0449138	0.0336805	CDK1/PLK1/CCT4/CCT7/ECT2	5
BP	GO:0045137	development of primary sexual characteristics	9/287	231/18800	0.00927971	0.0449138	0.0336805	HMGB2/NASP/FANCA/MSH2/NUP107/NUDT1/KIF18A/ASPM/BRIP1	9
BP	GO:0090169	regulation of spindle assembly	3/287	29/18800	0.00959332	0.0460383	0.0345237	SPAG5/PLK1/KIF15	3
BP	GO:0097421	liver regeneration	3/287	29/18800	0.00959332	0.0460383	0.0345237	PCNA/TYMS/AURKA	3
BP	GO:0031125	rRNA 3'-end processing	2/287	10/18800	0.00963888	0.0460383	0.0345237	EXOSC2/EXOSC9	2
BP	GO:0048304	positive regulation of isotype switching to IgG isotypes	2/287	10/18800	0.00963888	0.0460383	0.0345237	ATAD5/MSH2	2
BP	GO:1904851	positive regulation of establishment of protein localization to telomere	2/287	10/18800	0.00963888	0.0460383	0.0345237	CCT4/CCT7	2
BP	GO:0070198	protein localization to chromosome, telomeric region	3/287	30/18800	0.0105408	0.0500826	0.0375565	ACD/CCT4/CCT7	3
BP	GO:0070979	protein K11-linked ubiquitination	3/287	30/18800	0.0105408	0.0500826	0.0375565	UBE2T/UBE2C/UBE2S	3
BP	GO:0051101	regulation of DNA binding	6/287	121/18800	0.0107076	0.0507424	0.0380513	CDT1/NEK2/HMGB2/HJURP/E2F1/ACD	6
BP	GO:0006998	nuclear envelope organization	4/287	57/18800	0.011147	0.0525502	0.039407	VRK1/PLK1/RCC1/LMNB1	4
BP	GO:0044380	protein localization to cytoskeleton	4/287	57/18800	0.011147	0.0525502	0.039407	SPAG5/TTK/STIL/AURKA	4
BP	GO:0007548	sex differentiation	10/287	281/18800	0.011424	0.0535906	0.0401871	HMGB2/NASP/FANCA/CENPI/MSH2/NUP107/NUDT1/KIF18A/ASPM/BRIP1	10
BP	GO:0034472	snRNA 3'-end processing	3/287	31/18800	0.0115406	0.0535906	0.0401871	EXOSC2/EXOSC9/INTS14	3
BP	GO:0009120	deoxyribonucleoside metabolic process	2/287	11/18800	0.011663	0.0535906	0.0401871	TK1/DTYMK	2
BP	GO:0034427	nuclear-transcribed mRNA catabolic process, exonucleolytic, 3'-5'	2/287	11/18800	0.011663	0.0535906	0.0401871	EXOSC2/EXOSC9	2
BP	GO:0051081	nuclear membrane disassembly	2/287	11/18800	0.011663	0.0535906	0.0401871	VRK1/PLK1	2
BP	GO:0060623	regulation of chromosome condensation	2/287	11/18800	0.011663	0.0535906	0.0401871	NCAPH/NCAPG	2
BP	GO:0070203	regulation of establishment of protein localization to telomere	2/287	11/18800	0.011663	0.0535906	0.0401871	CCT4/CCT7	2
BP	GO:1904869	regulation of protein localization to Cajal body	2/287	11/18800	0.011663	0.0535906	0.0401871	CCT4/CCT7	2
BP	GO:1904871	positive regulation of protein localization to Cajal body	2/287	11/18800	0.011663	0.0535906	0.0401871	CCT4/CCT7	2
BP	GO:2000615	regulation of histone H3-K9 acetylation	2/287	11/18800	0.011663	0.0535906	0.0401871	BRCA1/CHEK1	2
BP	GO:0006221	pyrimidine nucleotide biosynthetic process	3/287	32/18800	0.0125932	0.0575734	0.0431738	DUT/TYMS/DTYMK	3
BP	GO:0071539	protein localization to centrosome	3/287	32/18800	0.0125932	0.0575734	0.0431738	SPAG5/STIL/AURKA	3
BP	GO:0016447	somatic recombination of immunoglobulin gene segments	4/287	60/18800	0.0132828	0.0605734	0.0454234	EXO1/ATAD5/MSH2/MSH6	4
BP	GO:0010826	negative regulation of centrosome duplication	2/287	12/18800	0.0138557	0.0617889	0.0463349	BRCA1/CCNF	2
BP	GO:0010992	ubiquitin recycling	2/287	12/18800	0.0138557	0.0617889	0.0463349	UBE2C/UBE2S	2
BP	GO:0030397	membrane disassembly	2/287	12/18800	0.0138557	0.0617889	0.0463349	VRK1/PLK1	2
BP	GO:0046606	negative regulation of centrosome cycle	2/287	12/18800	0.0138557	0.0617889	0.0463349	BRCA1/CCNF	2
BP	GO:0070202	regulation of establishment of protein localization to chromosome	2/287	12/18800	0.0138557	0.0617889	0.0463349	CCT4/CCT7	2
BP	GO:1903405	protein localization to nuclear body	2/287	12/18800	0.0138557	0.0617889	0.0463349	CCT4/CCT7	2
BP	GO:1904667	negative regulation of ubiquitin protein ligase activity	2/287	12/18800	0.0138557	0.0617889	0.0463349	MAD2L1/FBXO5	2
BP	GO:1904816	positive regulation of protein localization to chromosome, telomeric region	2/287	12/18800	0.0138557	0.0617889	0.0463349	CCT4/CCT7	2
BP	GO:1904867	protein localization to Cajal body	2/287	12/18800	0.0138557	0.0617889	0.0463349	CCT4/CCT7	2
BP	GO:0006406	mRNA export from nucleus	4/287	62/18800	0.0148417	0.0659358	0.0494447	SRSF3/NUP85/NUP107/POLR2D	4
BP	GO:1905508	protein localization to microtubule organizing center	3/287	34/18800	0.0148583	0.0659358	0.0494447	SPAG5/STIL/AURKA	3
BP	GO:0031124	mRNA 3'-end processing	4/287	63/18800	0.0156626	0.0693357	0.0519942	SNRPA/CPSF3/POLR2D/SLBP	4
BP	GO:1903321	negative regulation of protein modification by small protein conjugation or removal	5/287	96/18800	0.0158641	0.0700567	0.0525349	BUB1B/MAD2L1/CDC20/FBXO5/BUB3	5
BP	GO:0009143	nucleoside triphosphate catabolic process	2/287	13/18800	0.0162115	0.0702239	0.0526603	DUT/DCTPP1	2
BP	GO:0009176	pyrimidine deoxyribonucleoside monophosphate metabolic process	2/287	13/18800	0.0162115	0.0702239	0.0526603	DUT/TYMS	2
BP	GO:0016078	tRNA catabolic process	2/287	13/18800	0.0162115	0.0702239	0.0526603	EXOSC2/EXOSC9	2
BP	GO:0043928	exonucleolytic catabolism of deadenylated mRNA	2/287	13/18800	0.0162115	0.0702239	0.0526603	EXOSC2/EXOSC9	2
BP	GO:0043970	histone H3-K9 acetylation	2/287	13/18800	0.0162115	0.0702239	0.0526603	BRCA1/CHEK1	2
BP	GO:0071027	nuclear RNA surveillance	2/287	13/18800	0.0162115	0.0702239	0.0526603	EXOSC2/EXOSC9	2
BP	GO:0071028	nuclear mRNA surveillance	2/287	13/18800	0.0162115	0.0702239	0.0526603	EXOSC2/EXOSC9	2
BP	GO:0072520	seminiferous tubule development	2/287	13/18800	0.0162115	0.0702239	0.0526603	KIF18A/BRIP1	2
BP	GO:0016180	snRNA processing	3/287	36/18800	0.0173385	0.0749272	0.0561872	EXOSC2/EXOSC9/INTS14	3
BP	GO:1990830	cellular response to leukemia inhibitory factor	5/287	99/18800	0.0178982	0.0771621	0.0578632	MYBL2/HELLS/CACYBP/SRSF3/SRSF7	5
BP	GO:0006303	double-strand break repair via nonhomologous end joining	4/287	66/18800	0.0182946	0.0786216	0.0589577	AUNIP/HMGB2/POLQ/DEK	4
BP	GO:1990823	response to leukemia inhibitory factor	5/287	100/18800	0.0186127	0.0786216	0.0589577	MYBL2/HELLS/CACYBP/SRSF3/SRSF7	5
BP	GO:0072528	pyrimidine-containing compound biosynthetic process	3/287	37/18800	0.0186599	0.0786216	0.0589577	DUT/TYMS/DTYMK	3
BP	GO:2000279	negative regulation of DNA biosynthetic process	3/287	37/18800	0.0186599	0.0786216	0.0589577	CHEK1/ACD/HNRNPC	3
BP	GO:0006999	nuclear pore organization	2/287	14/18800	0.0187248	0.0786216	0.0589577	NDC1/NUP107	2
BP	GO:0010457	centriole-centriole cohesion	2/287	14/18800	0.0187248	0.0786216	0.0589577	SGO1/NEK2	2
BP	GO:0035563	positive regulation of chromatin binding	2/287	14/18800	0.0187248	0.0786216	0.0589577	CDT1/GMNN	2
BP	GO:0042754	negative regulation of circadian rhythm	2/287	14/18800	0.0187248	0.0786216	0.0589577	SUV39H1/SUV39H2	2
BP	GO:0048302	regulation of isotype switching to IgG isotypes	2/287	14/18800	0.0187248	0.0786216	0.0589577	ATAD5/MSH2	2
BP	GO:1904814	regulation of protein localization to chromosome, telomeric region	2/287	14/18800	0.0187248	0.0786216	0.0589577	CCT4/CCT7	2
BP	GO:1990173	protein localization to nucleoplasm	2/287	14/18800	0.0187248	0.0786216	0.0589577	CCT4/CCT7	2
BP	GO:0032434	regulation of proteasomal ubiquitin-dependent protein catabolic process	6/287	137/18800	0.0187566	0.0786216	0.0589577	PBK/PLK1/CDK2/CDC20/AURKA/XPO1	6
BP	GO:0008630	intrinsic apoptotic signaling pathway in response to DNA damage	5/287	101/18800	0.0193458	0.0809049	0.0606698	BRCA1/ATAD5/E2F1/MSH6/DDIAS	5
BP	GO:0040029	regulation of gene expression, epigenetic	6/287	141/18800	0.0212788	0.0876382	0.0657191	BRCA1/SUV39H1/HELLS/CDK2/CHEK1/POLE3	6
BP	GO:0000722	telomere maintenance via recombination	2/287	15/18800	0.0213905	0.0876382	0.0657191	RAD51/XRCC3	2
BP	GO:0048291	isotype switching to IgG isotypes	2/287	15/18800	0.0213905	0.0876382	0.0657191	ATAD5/MSH2	2
BP	GO:0048308	organelle inheritance	2/287	15/18800	0.0213905	0.0876382	0.0657191	CDK1/VRK1	2
BP	GO:0048313	Golgi inheritance	2/287	15/18800	0.0213905	0.0876382	0.0657191	CDK1/VRK1	2
BP	GO:0060707	trophoblast giant cell differentiation	2/287	15/18800	0.0213905	0.0876382	0.0657191	PLK4/E2F7	2
BP	GO:0070316	regulation of G0 to G1 transition	2/287	15/18800	0.0213905	0.0876382	0.0657191	CHEK1/RHNO1	2
BP	GO:0071025	RNA surveillance	2/287	15/18800	0.0213905	0.0876382	0.0657191	EXOSC2/EXOSC9	2
BP	GO:1904874	positive regulation of telomerase RNA localization to Cajal body	2/287	15/18800	0.0213905	0.0876382	0.0657191	CCT4/CCT7	2
BP	GO:0051567	histone H3-K9 methylation	3/287	39/18800	0.0214659	0.087749	0.0658022	BRCA1/SUV39H1/SUV39H2	3
BP	GO:0034655	nucleobase-containing compound catabolic process	12/287	405/18800	0.0222527	0.0907609	0.0680608	DUT/FEN1/EXOSC2/DNA2/E2F1/EXOSC9/DCTPP1/POLR2D/LSM4/HNRNPM/NUDT1/HNRNPC	12
BP	GO:0016233	telomere capping	3/287	40/18800	0.0229506	0.0931885	0.0698812	NEK2/AURKB/ACD	3
BP	GO:0071392	cellular response to estradiol stimulus	3/287	40/18800	0.0229506	0.0931885	0.0698812	H2AZ1/CCNA2/KIF18A	3
BP	GO:0031507	heterochromatin assembly	4/287	71/18800	0.02326	0.0942343	0.0706655	SUV39H1/HELLS/CDK2/POLE3	4
BP	GO:0018105	peptidyl-serine phosphorylation	10/287	315/18800	0.023364	0.0944448	0.0708233	CDK1/AURKB/VRK1/TTK/PLK1/MASTL/CDK2/CLSPN/CDC7/AURKA	10
BP	GO:0009130	pyrimidine nucleoside monophosphate biosynthetic process	2/287	16/18800	0.0242032	0.0974031	0.0730418	DUT/TYMS	2
BP	GO:0023035	CD40 signaling pathway	2/287	16/18800	0.0242032	0.0974031	0.0730418	FANCD2/FANCA	2
BP	GO:0043966	histone H3 acetylation	4/287	72/18800	0.0243418	0.0977443	0.0732976	BRCA1/CHEK1/POLE3/WDR5	4
CC	GO:0098687	chromosomal region	82/294	366/19594	1.01487e-73	2.62851e-71	1.64516e-71	RAD51/OIP5/CDCA5/ORC1/MCM7/CDT1/BLM/CDK1/KIF2C/BIRC5/ZWINT/SPAG5/KNSTRN/KIF22/CENPO/SKA1/BUB1B/SGO1/MAD2L1/MCM6/NEK2/ZWILCH/DSCC1/NUF2/FEN1/SPC25/SPC24/KNL1/MCM3/CENPA/PCNA/BUB1/NDC80/MIS18A/SKA3/CDCA8/SUV39H1/AURKB/ERCC6L/MCM5/HELLS/TTK/RAD51AP1/CENPH/PLK1/ESCO2/DSN1/CCNB1/MCM4/DNA2/CDK2/KNTC1/NUP37/HJURP/CHEK1/CENPL/TOP2A/CENPW/NUP85/POLD1/CENPI/MSH2/NUP107/CENPM/XRCC3/SUV39H2/RECQL4/ITGB3BP/CE…	82
CC	GO:0000775	chromosome, centromeric region	60/294	227/19594	4.48011e-58	5.80174e-56	3.63124e-56	OIP5/CDCA5/CDT1/KIF2C/BIRC5/ZWINT/SPAG5/KNSTRN/KIF22/CENPO/SKA1/BUB1B/SGO1/MAD2L1/NEK2/ZWILCH/DSCC1/NUF2/SPC25/SPC24/KNL1/CENPA/BUB1/NDC80/MIS18A/SKA3/CDCA8/SUV39H1/AURKB/ERCC6L/HELLS/TTK/CENPH/PLK1/ESCO2/DSN1/CCNB1/KNTC1/NUP37/HJURP/CENPL/TOP2A/CENPW/NUP85/CENPI/NUP107/CENPM/SUV39H2/ITGB3BP/CENPK/MTBP/CENPN/BUB3/KIF18A/CENPF/SGO2/XPO1/NCAPG/SKA2/CENPU	60
CC	GO:0000793	condensed chromosome	60/294	255/19594	9.64507e-55	8.32691e-53	5.21172e-53	RAD51/CDT1/BLM/KIF2C/BIRC5/ZWINT/SPAG5/KNSTRN/KIF22/CENPO/FANCD2/SKA1/BUB1B/SGO1/MAD2L1/BRCA1/NEK2/ZWILCH/NUF2/SPC25/SPC24/KNL1/CENPA/BUB1/NDC80/SKA3/SUV39H1/PSMC3IP/AURKB/ERCC6L/TTK/CENPH/PLK1/HMGB2/DSN1/CCNB1/CDK2/KNTC1/NUP37/HJURP/CHEK1/TOP2A/RCC1/CENPW/NUP85/CENPI/NUP107/CENPM/ITGB3BP/CENPK/MTBP/CENPN/BUB3/KIF18A/CENPF/SGO2/XPO1/NCAPG/SKA2/CENPU	60
CC	GO:0000776	kinetochore	48/294	146/19594	1.55723e-51	9.09442e-50	5.6921e-50	CDT1/KIF2C/BIRC5/ZWINT/SPAG5/KNSTRN/KIF22/CENPO/SKA1/BUB1B/SGO1/MAD2L1/NEK2/ZWILCH/NUF2/SPC25/SPC24/KNL1/CENPA/BUB1/NDC80/SKA3/AURKB/ERCC6L/TTK/CENPH/PLK1/DSN1/CCNB1/KNTC1/NUP37/HJURP/CENPW/NUP85/CENPI/NUP107/CENPM/ITGB3BP/CENPK/MTBP/CENPN/BUB3/KIF18A/CENPF/SGO2/XPO1/SKA2/CENPU	48
CC	GO:0000779	condensed chromosome, centromeric region	49/294	156/19594	1.75568e-51	9.09442e-50	5.6921e-50	CDT1/KIF2C/BIRC5/ZWINT/SPAG5/KNSTRN/KIF22/CENPO/SKA1/BUB1B/SGO1/MAD2L1/NEK2/ZWILCH/NUF2/SPC25/SPC24/KNL1/CENPA/BUB1/NDC80/SKA3/AURKB/ERCC6L/TTK/CENPH/PLK1/DSN1/CCNB1/KNTC1/NUP37/HJURP/CENPW/NUP85/CENPI/NUP107/CENPM/ITGB3BP/CENPK/MTBP/CENPN/BUB3/KIF18A/CENPF/SGO2/XPO1/NCAPG/SKA2/CENPU	49
CC	GO:0005819	spindle	51/294	402/19594	2.06299e-32	8.90523e-31	5.57369e-31	CDC6/CDK1/KIFC1/KIF2C/AUNIP/BIRC5/SPAG5/KNSTRN/KIF22/SKA1/BUB1B/SGO1/MAD2L1/NEK2/KIF4A/POC1A/KIF23/HAUS8/SKA3/CDCA8/KIF18B/AURKB/VRK1/RACGAP1/PLK4/TTK/KIF11/PLK1/PSRC1/HASPIN/CCNB1/KIF15/CDC20/KNTC1/TPX2/FBXO5/CKAP2L/NUP85/DLGAP5/CDC7/PRC1/AURKA/HAUS2/SHCBP1/TACC3/KIF18A/CENPF/ESPL1/ECT2/ASPM/SKA2	51
CC	GO:0000228	nuclear chromosome	38/294	228/19594	1.06377e-28	3.93596e-27	2.46348e-27	RAD51/ORC1/TIPIN/GINS2/MCM7/BLM/BIRC5/CDC45/BRCA1/MCM6/MCM10/NEK2/ORC6/MCM3/PCNA/POLE2/SUV39H1/PSMC3IP/GINS1/MCM5/POLE/PLK1/MCM4/PRIM1/TIMELESS/CHEK1/TOP2A/RCC1/POLD1/RPA3/EXOSC9/TONSL/WDHD1/MMS22L/POLE3/PRIM2/MCM2/POLA2	38
CC	GO:0005657	replication fork	24/294	60/19594	1.46168e-28	4.73217e-27	2.96182e-27	TIPIN/RFC2/BLM/MCM10/MCM3/PCNA/RFC5/XRCC2/RFC4/PRIM1/DONSON/RAD18/TIMELESS/CHEK1/RFC3/POLD1/RPA3/XRCC3/TONSL/UHRF1/WDHD1/MMS22L/PRIM2/POLA2	24
CC	GO:0072686	mitotic spindle	27/294	160/19594	8.48062e-21	2.44053e-19	1.5275e-19	CDC6/CDK1/KIFC1/SPAG5/KNSTRN/KIF22/SKA1/MAD2L1/KIF23/HAUS8/SKA3/KIF18B/AURKB/RACGAP1/KIF11/PLK1/TPX2/CKAP2L/CDC7/PRC1/AURKA/HAUS2/TACC3/KIF18A/ESPL1/ECT2/ASPM	27
CC	GO:0000922	spindle pole	25/294	169/19594	6.57366e-18	1.70258e-16	1.06563e-16	CDC6/AUNIP/SPAG5/KNSTRN/SGO1/MAD2L1/NEK2/POC1A/HAUS8/AURKB/PLK4/KIF11/PLK1/PSRC1/CCNB1/CDC20/KNTC1/TPX2/CKAP2L/DLGAP5/PRC1/AURKA/TACC3/CENPF/ASPM	25
CC	GO:0043596	nuclear replication fork	13/294	28/19594	4.5892e-17	1.08055e-15	6.76303e-16	TIPIN/MCM10/MCM3/PCNA/PRIM1/TIMELESS/POLD1/RPA3/TONSL/WDHD1/MMS22L/PRIM2/POLA2	13
CC	GO:0071162	CMG complex	9/294	11/19594	1.82822e-15	3.94592e-14	2.46971e-14	GINS2/MCM7/CDC45/MCM6/MCM3/GINS1/MCM5/MCM4/MCM2	9
CC	GO:0005876	spindle microtubule	17/294	83/19594	5.21846e-15	1.03968e-13	6.50723e-14	CDK1/BIRC5/SKA1/KIF4A/HAUS8/SKA3/KIF18B/AURKB/KIF11/PLK1/PSRC1/KNTC1/PRC1/AURKA/HAUS2/KIF18A/SKA2	17
CC	GO:0000781	chromosome, telomeric region	22/294	166/19594	7.13335e-15	1.24616e-13	7.79958e-14	RAD51/ORC1/MCM7/BLM/CDK1/MCM6/FEN1/MCM3/PCNA/MCM5/RAD51AP1/MCM4/DNA2/CDK2/CHEK1/POLD1/MSH2/XRCC3/RECQL4/MCM2/PTGES3/ACD	22
CC	GO:0031261	DNA replication preinitiation complex	9/294	12/19594	7.21714e-15	1.24616e-13	7.79958e-14	GINS2/MCM7/CDC45/MCM6/MCM3/GINS1/MCM5/MCM4/MCM2	9
CC	GO:0005874	microtubule	32/294	435/19594	1.22727e-13	1.98664e-12	1.24342e-12	CDK1/KIFC1/KIF2C/BIRC5/SPAG5/KNSTRN/KIF22/SKA1/NEK2/KIF4A/KIF23/HAUS8/SKA3/KIF18B/AURKB/RACGAP1/KIF11/PLK1/PSRC1/KIF15/KNTC1/TPX2/PRC1/AURKA/HAUS2/GTSE1/STMN1/KIF18A/CCT4/CCT7/ASPM/SKA2	32
CC	GO:0000940	outer kinetochore	8/294	12/19594	1.09802e-12	1.67287e-11	1.04703e-11	SKA1/BUB1B/NDC80/SKA3/PLK1/CCNB1/CENPF/SKA2	8
CC	GO:0030894	replisome	8/294	15/19594	1.37259e-11	1.97501e-10	1.23614e-10	MCM3/PCNA/PRIM1/DONSON/POLD1/RPA3/PRIM2/POLA2	8
CC	GO:0032993	protein-DNA complex	21/294	220/19594	1.91268e-11	2.60729e-10	1.63187e-10	GINS2/MCM7/CDC45/MCM6/MCM3/CENPA/PCNA/H2AZ1/GINS1/MCM5/MCM4/PRIM1/DONSON/POLD1/RPA3/PRIM2/MCM2/YEATS4/ACD/H2AZ2/POLA2	21
CC	GO:0042575	DNA polymerase complex	8/294	19/19594	1.53017e-10	1.98157e-09	1.24024e-09	MCM3/POLE2/POLE/PRIM1/POLD1/POLE3/PRIM2/POLA2	8
CC	GO:0030496	midbody	19/294	203/19594	2.50606e-10	3.09081e-09	1.9345e-09	CDK1/BIRC5/SPAG5/NEK2/KIF4A/KIF23/CDCA8/AURKB/RACGAP1/PLK1/PSRC1/CEP55/PRC1/AURKA/CIT/SHCBP1/CENPF/ECT2/ASPM	19
CC	GO:0051233	spindle midzone	9/294	36/19594	2.25166e-09	2.65082e-08	1.65912e-08	CDC6/CDCA8/KIF18B/AURKB/RACGAP1/PLK1/PRC1/AURKA/KIF18A	9
CC	GO:0000307	cyclin-dependent protein kinase holoenzyme complex	10/294	49/19594	2.43393e-09	2.70486e-08	1.69294e-08	CCNB2/CDK1/CKS1B/PCNA/CCNF/CCNB1/CCNA2/CDK2/CKS2/CDK4	10
CC	GO:0061695	transferase complex, transferring phosphorus-containing groups	20/294	259/19594	2.50644e-09	2.70486e-08	1.69294e-08	CCNB2/CDK1/CKS1B/MCM3/PCNA/POLE2/POLE/CCNF/CCNB1/CCNA2/CDK2/PRIM1/POLR3K/POLD1/CKS2/POLR2D/POLE3/PRIM2/POLA2/CDK4	20
CC	GO:0043601	nuclear replisome	6/294	13/19594	1.7036e-08	1.76493e-07	1.10465e-07	MCM3/PRIM1/POLD1/RPA3/PRIM2/POLA2	6
CC	GO:0005875	microtubule associated complex	14/294	160/19594	1.39558e-07	1.39022e-06	8.70121e-07	KIFC1/KIF2C/BIRC5/KIF22/KIF23/HAUS8/CDCA8/KIF18B/AURKB/KIF11/KIF15/AURKA/HAUS2/KIF18A	14
CC	GO:0005871	kinesin complex	8/294	49/19594	6.1773e-07	5.92563e-06	3.70879e-06	KIFC1/KIF2C/KIF22/KIF23/KIF18B/KIF11/KIF15/KIF18A	8
CC	GO:0005681	spliceosomal complex	14/294	194/19594	1.45965e-06	1.35017e-05	8.45058e-06	SNRNP40/SNRPA1/SNRPA/RBMX/USP39/LSM4/HNRNPM/SF3A3/PRPF38A/SNRPG/TRA2B/HNRNPC/SNRPD1/CWF19L1	14
CC	GO:0000794	condensed nuclear chromosome	9/294	74/19594	1.60528e-06	1.43368e-05	8.97323e-06	RAD51/BLM/BRCA1/NEK2/SUV39H1/PSMC3IP/PLK1/CHEK1/RCC1	9
CC	GO:0005814	centriole	12/294	147/19594	2.30177e-06	1.98719e-05	1.24376e-05	TEDC2/POC1A/CEP152/PLK4/PLK1/CCNF/CEP55/TOP2A/STIL/AURKA/CEP78/SASS6	12
CC	GO:1902554	serine/threonine protein kinase complex	10/294	99/19594	2.38375e-06	1.99158e-05	1.24651e-05	CCNB2/CDK1/CKS1B/PCNA/CCNF/CCNB1/CCNA2/CDK2/CKS2/CDK4	10
CC	GO:0034399	nuclear periphery	11/294	127/19594	3.42722e-06	2.77391e-05	1.73616e-05	BLM/KIF4A/PCNA/SUV39H1/CENPW/NUP107/UHRF1/HNRNPM/YEATS4/LMNB1/CENPF	11
CC	GO:0000792	heterochromatin	8/294	69/19594	8.8346e-06	6.93382e-05	4.3398e-05	WDR76/EME1/CENPA/H2AZ1/SUV39H1/HELLS/ESCO2/UHRF1	8
CC	GO:1902911	protein kinase complex	10/294	115/19594	9.23792e-06	7.03712e-05	4.40446e-05	CCNB2/CDK1/CKS1B/PCNA/CCNF/CCNB1/CCNA2/CDK2/CKS2/CDK4	10
CC	GO:0044815	DNA packaging complex	13/294	198/19594	9.73795e-06	7.20608e-05	4.51021e-05	NUF2/SPC25/SPC24/CENPA/H2AZ1/NDC80/NCAPH/NCAPG2/YEATS4/ACD/H2AZ2/SGO2/NCAPG	13
CC	GO:0005635	nuclear envelope	21/294	479/19594	1.2539e-05	9.02113e-05	5.64623e-05	DTL/MAD2L1/TMPO/CACYBP/NDC1/NUP37/RCC1/NUP85/NUP107/RANBP1/LMNB2/TMEM97/HACD3/YEATS4/LMNB1/NUDT1/TRA2B/CENPF/XPO1/BRIP1/CDK4	21
CC	GO:0090734	site of DNA damage	9/294	97/19594	1.53634e-05	0.000107544	6.73103e-05	RAD51/HROB/WDR76/AUNIP/TRAIP/ESCO2/RAD18/TIMELESS/RPA3	9
CC	GO:0043240	Fanconi anaemia nuclear complex	4/294	13/19594	3.19123e-05	0.000217508	0.000136136	FANCB/FANCA/FANCC/FAAP24	4
CC	GO:1990023	mitotic spindle midzone	4/294	14/19594	4.41503e-05	0.000293203	0.000183513	KIF18B/AURKB/PRC1/KIF18A	4
CC	GO:1990391	DNA repair complex	6/294	44/19594	4.73936e-05	0.000306873	0.000192069	FANCI/FANCD2/BRCA1/POLD1/MSH2/MSH6	6
CC	GO:0031965	nuclear membrane	15/294	300/19594	5.15846e-05	0.000325267	0.000203581	DTL/NDC1/RCC1/NUP85/NUP107/LMNB2/TMEM97/HACD3/YEATS4/LMNB1/NUDT1/TRA2B/XPO1/BRIP1/CDK4	15
CC	GO:0071013	catalytic step 2 spliceosome	8/294	88/19594	5.31082e-05	0.000325267	0.000203581	SNRNP40/SNRPA1/RBMX/HNRNPM/SF3A3/SNRPG/HNRNPC/SNRPD1	8
CC	GO:0000152	nuclear ubiquitin ligase complex	6/294	45/19594	5.40019e-05	0.000325267	0.000203581	RAD51/BUB1B/BRCA1/UBE2C/CDC20/UBE2S	6
CC	GO:0010369	chromocenter	4/294	15/19594	5.94953e-05	0.000350211	0.000219193	OIP5/CDCA8/AURKB/ESCO2	4
CC	GO:0097525	spliceosomal snRNP complex	8/294	90/19594	6.24124e-05	0.000359218	0.000224831	SNRNP40/SNRPA1/SNRPA/USP39/LSM4/SF3A3/SNRPG/SNRPD1	8
CC	GO:0071005	U2-type precatalytic spliceosome	6/294	50/19594	9.89431e-05	0.000557093	0.000348678	SNRPA1/LSM4/SF3A3/PRPF38A/SNRPG/SNRPD1	6
CC	GO:1990752	microtubule end	5/294	33/19594	0.000123619	0.000681219	0.000426367	KIF2C/SPAG5/KNSTRN/KIF18B/ASPM	5
CC	GO:0030532	small nuclear ribonucleoprotein complex	8/294	100/19594	0.000131684	0.000710545	0.000444722	SNRNP40/SNRPA1/SNRPA/USP39/LSM4/SF3A3/SNRPG/SNRPD1	8
CC	GO:0071011	precatalytic spliceosome	6/294	53/19594	0.000137664	0.000727652	0.000455429	SNRPA1/LSM4/SF3A3/PRPF38A/SNRPG/SNRPD1	6
CC	GO:0032154	cleavage furrow	6/294	55/19594	0.000169531	0.000878169	0.000549637	RACGAP1/PLK4/CEP55/MASTL/CIT/ECT2	6
CC	GO:0097431	mitotic spindle pole	5/294	36/19594	0.000189273	0.000961211	0.000601611	SPAG5/AURKB/PLK1/AURKA/ASPM	5
CC	GO:0034451	centriolar satellite	8/294	107/19594	0.000210752	0.00104971	0.000656999	SPAG5/KNSTRN/PLK1/CEP55/DLGAP5/TACC3/SASS6/CENPU	8
CC	GO:0016363	nuclear matrix	8/294	109/19594	0.000239392	0.00116539	0.000729407	BLM/KIF4A/CENPW/UHRF1/HNRNPM/YEATS4/LMNB1/CENPF	8
CC	GO:0005680	anaphase-promoting complex	4/294	21/19594	0.000242978	0.00116539	0.000729407	BUB1B/UBE2C/CDC20/UBE2S	4
CC	GO:0120114	Sm-like protein family complex	8/294	111/19594	0.000271145	0.00127685	0.000799165	SNRNP40/SNRPA1/SNRPA/USP39/LSM4/SF3A3/SNRPG/SNRPD1	8
CC	GO:0035371	microtubule plus-end	4/294	23/19594	0.000351098	0.00162383	0.00101634	KIF2C/SPAG5/KNSTRN/KIF18B	4
CC	GO:0005652	nuclear lamina	3/294	10/19594	0.000371101	0.00168623	0.00105539	PCNA/SUV39H1/LMNB1	3
CC	GO:0005684	U2-type spliceosomal complex	7/294	92/19594	0.000470437	0.00210074	0.00131483	SNRNP40/SNRPA1/LSM4/SF3A3/PRPF38A/SNRPG/SNRPD1	7
CC	GO:0005686	U2 snRNP	4/294	25/19594	0.000489867	0.00215043	0.00134593	SNRPA1/SF3A3/SNRPG/SNRPD1	4
CC	GO:0032153	cell division site	6/294	73/19594	0.000794852	0.00343111	0.00214749	RACGAP1/PLK4/CEP55/MASTL/CIT/ECT2	6
CC	GO:0000800	lateral element	3/294	13/19594	0.000855392	0.00357333	0.00223651	RAD51/BLM/BRCA1	3
CC	GO:0045120	pronucleus	3/294	13/19594	0.000855392	0.00357333	0.00223651	CCNA2/AURKA/CENPF	3
CC	GO:0045171	intercellular bridge	6/294	75/19594	0.000917041	0.00377006	0.00235964	CDC6/CDCA8/CEP55/TPX2/CDC7/PRC1	6
CC	GO:0071007	U2-type catalytic step 2 spliceosome	4/294	30/19594	0.00100053	0.00404902	0.00253424	SNRNP40/SNRPA1/SNRPG/SNRPD1	4
CC	GO:0031616	spindle pole centrosome	3/294	14/19594	0.00107664	0.004225	0.00264438	AURKB/DLGAP5/AURKA	3
CC	GO:0072687	meiotic spindle	3/294	14/19594	0.00107664	0.004225	0.00264438	FBXO5/AURKA/ASPM	3
CC	GO:0031461	cullin-RING ubiquitin ligase complex	9/294	175/19594	0.00134208	0.00518804	0.00324714	DTL/CKS1B/BUB1B/UBE2C/CCNF/CACYBP/CDC20/CKS2/UBE2S	9
CC	GO:0101031	chaperone complex	4/294	34/19594	0.00161536	0.00615263	0.00385087	DNAJC9/PTGES3/CCT4/CCT7	4
CC	GO:0000151	ubiquitin ligase complex	12/294	302/19594	0.00212686	0.00798342	0.00499674	RAD51/DTL/CKS1B/BUB1B/BRCA1/UBE2C/CCNF/CACYBP/CDC20/RAD18/CKS2/UBE2S	12
CC	GO:0005643	nuclear pore	6/294	93/19594	0.00277521	0.0102683	0.00642681	MAD2L1/NDC1/NUP37/NUP85/NUP107/RANBP1	6
CC	GO:0000795	synaptonemal complex	4/294	41/19594	0.0032495	0.0115291	0.00721591	RAD51/BLM/BRCA1/PLK1	4
CC	GO:0046540	U4/U6 x U5 tri-snRNP complex	4/294	41/19594	0.0032495	0.0115291	0.00721591	USP39/LSM4/SNRPG/SNRPD1	4
CC	GO:0099086	synaptonemal structure	4/294	41/19594	0.0032495	0.0115291	0.00721591	RAD51/BLM/BRCA1/PLK1	4
CC	GO:0097526	spliceosomal tri-snRNP complex	4/294	42/19594	0.00354978	0.0124242	0.00777619	USP39/LSM4/SNRPG/SNRPD1	4
CC	GO:0055029	nuclear DNA-directed RNA polymerase complex	6/294	100/19594	0.0039795	0.0137425	0.00860131	MCM3/PRIM1/POLR3K/POLR2D/PRIM2/POLA2	6
CC	GO:0005697	telomerase holoenzyme complex	3/294	22/19594	0.00416849	0.014056	0.00879748	PTGES3/ACD/HNRNPC	3
CC	GO:0000428	DNA-directed RNA polymerase complex	6/294	101/19594	0.0041788	0.014056	0.00879748	MCM3/PRIM1/POLR3K/POLR2D/PRIM2/POLA2	6
CC	GO:0005682	U5 snRNP	3/294	23/19594	0.00474109	0.0155436	0.00972856	SNRNP40/SNRPG/SNRPD1	3
CC	GO:0005721	pericentric heterochromatin	3/294	23/19594	0.00474109	0.0155436	0.00972856	CENPA/HELLS/ESCO2	3
CC	GO:0035861	site of double-strand break	5/294	73/19594	0.00480795	0.0155657	0.00974242	RAD51/ESCO2/RAD18/TIMELESS/RPA3	5
CC	GO:0030880	RNA polymerase complex	6/294	105/19594	0.00505039	0.0161488	0.0101073	MCM3/PRIM1/POLR3K/POLR2D/PRIM2/POLA2	6
CC	GO:0000803	sex chromosome	3/294	30/19594	0.0100625	0.0317828	0.0198925	PLK4/ESCO2/CDK2	3
CC	GO:0000235	astral microtubule	2/294	11/19594	0.0112853	0.0343871	0.0215225	KIF18B/KIF18A	2
CC	GO:0005818	aster	2/294	11/19594	0.0112853	0.0343871	0.0215225	KIF18B/KIF18A	2
CC	GO:0005832	chaperonin-containing T-complex	2/294	11/19594	0.0112853	0.0343871	0.0215225	CCT4/CCT7	2
CC	GO:0005685	U1 snRNP	3/294	33/19594	0.0130846	0.0385891	0.0241525	SNRPA/SNRPG/SNRPD1	3
CC	GO:0000176	nuclear exosome (RNase complex)	2/294	12/19594	0.0134093	0.0385891	0.0241525	EXOSC2/EXOSC9	2
CC	GO:0032300	mismatch repair complex	2/294	12/19594	0.0134093	0.0385891	0.0241525	MSH2/MSH6	2
CC	GO:0034709	methylosome	2/294	12/19594	0.0134093	0.0385891	0.0241525	SNRPG/SNRPD1	2
CC	GO:0071014	post-mRNA release spliceosomal complex	2/294	12/19594	0.0134093	0.0385891	0.0241525	HNRNPM/CWF19L1	2
CC	GO:0019005	SCF ubiquitin ligase complex	4/294	62/19594	0.0140189	0.0399	0.0249729	CKS1B/CCNF/CACYBP/CKS2	4
CC	GO:0090543	Flemming body	3/294	35/19594	0.0153563	0.042781	0.0267762	KIF23/RACGAP1/CEP55	3
CC	GO:0000177	cytoplasmic exosome (RNase complex)	2/294	13/19594	0.0156919	0.042781	0.0267762	EXOSC2/EXOSC9	2
CC	GO:0005687	U4 snRNP	2/294	13/19594	0.0156919	0.042781	0.0267762	SNRPG/SNRPD1	2
CC	GO:1990498	mitotic spindle microtubule	2/294	13/19594	0.0156919	0.042781	0.0267762	HAUS8/HAUS2	2
CC	GO:0001741	XY body	2/294	14/19594	0.0181277	0.048403	0.0302949	PLK4/ESCO2	2
CC	GO:0140672	ATAC complex	2/294	14/19594	0.0181277	0.048403	0.0302949	POLE3/WDR5	2
CC	GO:0016607	nuclear speck	12/294	411/19594	0.0219135	0.0579142	0.0362478	OIP5/KIF22/SNRNP40/CDC25C/SNRPA1/SRSF3/SRSF7/NCAPG2/RMI2/POLR2D/E2F7/SF3A3	12
CC	GO:0005881	cytoplasmic microtubule	4/294	75/19594	0.0262936	0.0687884	0.0430539	KIF2C/KIF18B/GTSE1/KIF18A	4
CC	GO:0005828	kinetochore microtubule	2/294	18/19594	0.0293047	0.0751477	0.0470341	KNTC1/KIF18A	2
CC	GO:0034719	SMN-Sm protein complex	2/294	18/19594	0.0293047	0.0751477	0.0470341	SNRPG/SNRPD1	2
CC	GO:0000178	exosome (RNase complex)	2/294	19/19594	0.0324333	0.0823552	0.0515452	EXOSC2/EXOSC9	2
CC	GO:1905354	exoribonuclease complex	2/294	20/19594	0.0356865	0.0897359	0.0561647	EXOSC2/EXOSC9	2
CC	GO:0043073	germ cell nucleus	2/294	21/19594	0.0390598	0.0972739	0.0608827	TRIP13/AURKA	2
MF	GO:0140097	catalytic activity, acting on DNA	39/288	222/18410	1.0494e-29	2.9803e-27	2.18717e-27	RAD51/EXO1/RFC2/MCM7/BLM/RAD54L/MCM6/DSCC1/FEN1/MCM3/PCNA/RAD54B/POLE2/RFC5/ERCC6L/MCM5/POLE/XRCC2/RFC4/MCM4/DNA2/LIG1/CHTF18/ATAD5/RFC3/TOP2A/POLD1/POLQ/MSH2/ZGRF1/XRCC3/NEIL3/RECQL4/POLE3/MSH6/MCM2/PTGES3/GEN1/BRIP1	39
MF	GO:0008094	ATP-dependent activity, acting on DNA	27/288	103/18410	8.64699e-26	1.22787e-23	9.01107e-24	RAD51/RFC2/MCM7/BLM/RAD54L/MCM6/DSCC1/MCM3/RAD54B/RFC5/ERCC6L/MCM5/XRCC2/RFC4/MCM4/DNA2/CHTF18/ATAD5/RFC3/TOP2A/POLQ/MSH2/XRCC3/RECQL4/MSH6/MCM2/BRIP1	27
MF	GO:0017116	single-stranded DNA helicase activity	15/288	23/18410	2.50202e-22	2.36858e-20	1.73825e-20	RAD51/RFC2/MCM7/MCM6/DSCC1/MCM3/RFC5/MCM5/RFC4/MCM4/DNA2/CHTF18/RFC3/POLQ/MCM2	15
MF	GO:0003678	DNA helicase activity	21/288	72/18410	2.18934e-21	1.55443e-19	1.14076e-19	RAD51/RFC2/MCM7/BLM/RAD54L/MCM6/DSCC1/MCM3/RAD54B/RFC5/ERCC6L/MCM5/RFC4/MCM4/DNA2/CHTF18/RFC3/POLQ/RECQL4/MCM2/BRIP1	21
MF	GO:0004386	helicase activity	23/288	155/18410	3.19464e-16	1.81455e-14	1.33166e-14	RAD51/RFC2/MCM7/BLM/RAD54L/MCM6/DSCC1/MCM3/RAD54B/RFC5/ERCC6L/MCM5/HELLS/RFC4/MCM4/DNA2/CHTF18/RFC3/POLQ/ZGRF1/RECQL4/MCM2/BRIP1	23
MF	GO:0016887	ATP hydrolysis activity	30/288	325/18410	5.39554e-15	2.55389e-13	1.87424e-13	ORC1/RFC2/MCM7/BLM/KIFC1/KIF2C/KIF22/RAD54L/MCM6/MCM3/KIF23/RFC5/KIF18B/TRIP13/ERCC6L/MCM5/RFC4/MCM4/DNA2/KIF15/CHTF18/ATAD5/MSH2/RECQL4/ATAD2/MCM2/KIF18A/CCT4/CCT7/BRIP1	30
MF	GO:0003697	single-stranded DNA binding	19/288	120/18410	3.84275e-14	1.55906e-12	1.14416e-12	RAD51/HROB/MCM7/BLM/CDC45/RAD54L/MCM6/MCM10/MCM3/MCM5/RAD51AP1/HMGB2/MCM4/RAD18/MSH2/RPA3/NEIL3/RECQL4/MCM2	19
MF	GO:0000217	DNA secondary structure binding	12/288	36/18410	1.53091e-13	5.43474e-12	3.98843e-12	BLM/RAD51AP1/XRCC2/HMGB2/CLSPN/RAD18/MSH2/XRCC3/NEIL3/RECQL4/MSH6/GEN1	12
MF	GO:0003684	damaged DNA binding	14/288	68/18410	2.21828e-12	6.99991e-11	5.13707e-11	BLM/AUNIP/BRCA1/FEN1/PCNA/HMGB2/RAD18/POLD1/POLQ/MSH2/RPA3/NEIL3/RECQL4/MSH6	14
MF	GO:0008017	microtubule binding	24/288	272/18410	8.42384e-12	2.39237e-10	1.75571e-10	KIFC1/KIF2C/BIRC5/SPAG5/KNSTRN/KIF22/SKA1/KIF4A/SPC24/KIF23/HAUS8/KIF18B/RACGAP1/KIF11/PLK1/PSRC1/KIF15/TPX2/DLGAP5/PRC1/GTSE1/KIF18A/CENPF/SKA2	24
MF	GO:0015631	tubulin binding	27/288	376/18410	4.84759e-11	1.25156e-09	9.1849e-10	KIFC1/KIF2C/BIRC5/SPAG5/KNSTRN/KIF22/SKA1/BRCA1/KIF4A/SPC24/KIF23/HAUS8/KIF18B/RACGAP1/KIF11/PLK1/PSRC1/CACYBP/KIF15/TPX2/DLGAP5/PRC1/GTSE1/STMN1/KIF18A/CENPF/SKA2	27
MF	GO:0035173	histone kinase activity	7/288	16/18410	2.16195e-09	5.11662e-08	3.75497e-08	CDK1/AURKB/VRK1/HASPIN/CDK2/CHEK1/AURKA	7
MF	GO:0000400	four-way junction DNA binding	7/288	17/18410	3.62629e-09	7.92204e-08	5.8138e-08	BLM/XRCC2/HMGB2/MSH2/XRCC3/MSH6/GEN1	7
MF	GO:0070182	DNA polymerase binding	7/288	22/18410	2.97355e-08	6.03207e-07	4.42679e-07	RAD51/CDT1/FANCI/FANCD2/PCNA/PTGES3/ACD	7
MF	GO:0042393	histone binding	18/288	250/18410	8.67294e-08	1.64208e-06	1.20508e-06	ASF1B/CKS1B/CHAF1B/DNAJC9/NASP/HJURP/RCC1/CKS2/NCAPG2/TONSL/UHRF1/ATAD2/MSH6/WDR5/MCM2/YEATS4/DEK/SSRP1	18
MF	GO:0003688	DNA replication origin binding	6/288	16/18410	9.76761e-08	1.73375e-06	1.27236e-06	CDC6/ORC1/CDC45/MCM10/MCM5/MCM2	6
MF	GO:0003777	microtubule motor activity	9/288	67/18410	9.57074e-07	1.59888e-05	1.17338e-05	KIFC1/KIF2C/KIF22/KIF4A/KIF23/KIF18B/KIF11/KIF15/KIF18A	9
MF	GO:0106310	protein serine kinase activity	20/288	360/18410	1.0857e-06	1.71299e-05	1.25713e-05	CDK1/PKMYT1/BUB1B/NEK2/BUB1/AURKB/VRK1/PLK4/TTK/PBK/PLK1/HASPIN/MASTL/CDK2/CHEK1/CDC7/AURKA/CIT/CDK4/MELK	20
MF	GO:0016888	endodeoxyribonuclease activity, producing 5'-phosphomonoesters	5/288	15/18410	2.39002e-06	3.57244e-05	2.62173e-05	EXO1/FEN1/DNA2/ZGRF1/GEN1	5
MF	GO:0004536	deoxyribonuclease activity	8/288	57/18410	2.76704e-06	3.92919e-05	2.88354e-05	EXO1/FEN1/POLE/DNA2/POLD1/ZGRF1/XRCC3/GEN1	8
MF	GO:0032356	oxidized DNA binding	4/288	10/18410	1.14368e-05	0.000154558	0.000113427	BLM/MSH2/RECQL4/MSH6	4
MF	GO:0016538	cyclin-dependent protein serine/threonine kinase regulator activity	7/288	50/18410	1.19728e-05	0.000154558	0.000113427	CCNB2/CKS1B/CCNF/CCNB1/CCNA2/CKS2/CDK4	7
MF	GO:0004674	protein serine/threonine kinase activity	20/288	430/18410	1.553e-05	0.000191762	0.00014073	CDK1/PKMYT1/BUB1B/NEK2/BUB1/AURKB/VRK1/PLK4/TTK/PBK/PLK1/HASPIN/MASTL/CDK2/CHEK1/CDC7/AURKA/CIT/CDK4/MELK	20
MF	GO:0034061	DNA polymerase activity	6/288	36/18410	1.82603e-05	0.00021608	0.000158576	POLE2/POLE/POLD1/POLQ/POLE3/PTGES3	6
MF	GO:0004518	nuclease activity	13/288	204/18410	2.06167e-05	0.000234206	0.000171879	EXO1/EME1/FEN1/EXOSC2/POLE/DNA2/POLD1/CPSF3/EXOSC9/ZGRF1/XRCC3/REXO5/GEN1	13
MF	GO:0004520	endodeoxyribonuclease activity	6/288	37/18410	2.15104e-05	0.000234959	0.000172431	EXO1/FEN1/DNA2/ZGRF1/XRCC3/GEN1	6
MF	GO:0004712	protein serine/threonine/tyrosine kinase activity	20/288	446/18410	2.61903e-05	0.000275483	0.000202171	CDK1/PKMYT1/BUB1B/NEK2/BUB1/AURKB/VRK1/PLK4/TTK/PBK/PLK1/HASPIN/MASTL/CDK2/CHEK1/CDC7/AURKA/CIT/CDK4/MELK	20
MF	GO:0004527	exonuclease activity	8/288	80/18410	3.55796e-05	0.000352083	0.000258386	EXO1/FEN1/EXOSC2/POLE/POLD1/CPSF3/EXOSC9/REXO5	8
MF	GO:0016796	exonuclease activity, active with either ribo- or deoxyribonucleic acids and producing 5'-phosphomonoesters	7/288	59/18410	3.62674e-05	0.000352083	0.000258386	EXO1/FEN1/EXOSC2/POLE/POLD1/CPSF3/EXOSC9	7
MF	GO:0003887	DNA-directed DNA polymerase activity	5/288	25/18410	3.71919e-05	0.000352083	0.000258386	POLE2/POLE/POLD1/POLQ/POLE3	5
MF	GO:0043138	3'-5' DNA helicase activity	4/288	14/18410	5.18825e-05	0.000475311	0.000348819	BLM/MCM6/MCM5/MCM2	4
MF	GO:0003774	cytoskeletal motor activity	9/288	111/18410	6.21037e-05	0.000551171	0.000404491	KIFC1/KIF2C/KIF22/KIF4A/KIF23/KIF18B/KIF11/KIF15/KIF18A	9
MF	GO:0019887	protein kinase regulator activity	12/288	207/18410	0.000106465	0.000916242	0.000672409	CCNB2/CKS1B/CCNF/CCNB1/CCNA2/TPX2/DBF4/DBF4B/CKS2/NCAPG2/CIT/CDK4	12
MF	GO:0016779	nucleotidyltransferase activity	9/288	132/18410	0.000234499	0.00195875	0.00143748	POLE2/POLE/PRIM1/POLR3K/POLD1/POLQ/POLR2D/POLE3/PTGES3	9
MF	GO:0019207	kinase regulator activity	12/288	235/18410	0.000344984	0.0027993	0.00205434	CCNB2/CKS1B/CCNF/CCNB1/CCNA2/TPX2/DBF4/DBF4B/CKS2/NCAPG2/CIT/CDK4	12
MF	GO:0051539	4 iron, 4 sulfur cluster binding	5/288	41/18410	0.000427611	0.00337338	0.00247564	POLE/DNA2/POLD1/PRIM2/BRIP1	5
MF	GO:0004529	exodeoxyribonuclease activity	4/288	24/18410	0.000486852	0.00363858	0.00267027	EXO1/FEN1/POLE/POLD1	4
MF	GO:0016895	exodeoxyribonuclease activity, producing 5'-phosphomonoesters	4/288	24/18410	0.000486852	0.00363858	0.00267027	EXO1/FEN1/POLE/POLD1	4
MF	GO:0008022	protein C-terminus binding	10/288	179/18410	0.000531339	0.00386924	0.00283954	RAD51/MAD2L1/PCNA/CDC20/TOP2A/MSH2/ITGB3BP/YEATS4/CENPF/SAE1	10
MF	GO:0032404	mismatch repair complex binding	3/288	11/18410	0.000569585	0.00394542	0.00289545	PCNA/MSH2/MSH6	3
MF	GO:0047429	nucleoside-triphosphate diphosphatase activity	3/288	11/18410	0.000569585	0.00394542	0.00289545	DUT/DCTPP1/NUDT1	3
MF	GO:0016893	endonuclease activity, active with either ribo- or deoxyribonucleic acids and producing 5'-phosphomonoesters	5/288	44/18410	0.000596461	0.00402667	0.00295508	EXO1/FEN1/DNA2/ZGRF1/GEN1	5
MF	GO:0051536	iron-sulfur cluster binding	6/288	67/18410	0.00062385	0.00402667	0.00295508	KIF4A/POLE/DNA2/POLD1/PRIM2/BRIP1	6
MF	GO:0051540	metal cluster binding	6/288	67/18410	0.00062385	0.00402667	0.00295508	KIF4A/POLE/DNA2/POLD1/PRIM2/BRIP1	6
MF	GO:0004519	endonuclease activity	8/288	124/18410	0.000748248	0.00472228	0.00346557	EXO1/EME1/FEN1/DNA2/CPSF3/ZGRF1/XRCC3/GEN1	8
MF	GO:0061575	cyclin-dependent protein serine/threonine kinase activator activity	3/288	13/18410	0.000964628	0.00582882	0.00427763	CKS1B/CCNB1/CKS2	3
MF	GO:0140666	annealing activity	3/288	13/18410	0.000964628	0.00582882	0.00427763	BLM/RAD54L/RECQL4	3
MF	GO:0030983	mismatched DNA binding	3/288	14/18410	0.00121356	0.00718022	0.0052694	PCNA/MSH2/MSH6	3
MF	GO:0043539	protein serine/threonine kinase activator activity	5/288	53/18410	0.00140583	0.00814808	0.00597969	CKS1B/CCNB1/DBF4/DBF4B/CKS2	5
MF	GO:0030332	cyclin binding	4/288	34/18410	0.00187947	0.0106754	0.00783442	CDK1/NDC80/CDK2/CDK4	4
MF	GO:0008574	plus-end-directed microtubule motor activity	3/288	17/18410	0.00218972	0.0121937	0.00894869	KIF18B/KIF11/KIF18A	3
MF	GO:0008409	5'-3' exonuclease activity	3/288	18/18410	0.00259747	0.0141862	0.0104109	EXO1/FEN1/CPSF3	3
MF	GO:0000287	magnesium ion binding	10/288	222/18410	0.00268291	0.0143764	0.0105505	DUT/FEN1/PLK1/CDK2/PRIM1/TOP2A/MSH2/DCTPP1/MSH6/GEN1	10
MF	GO:0051010	microtubule plus-end binding	3/288	21/18410	0.00408958	0.0215082	0.0157844	KIF2C/KNSTRN/KIF18A	3
MF	GO:0030295	protein kinase activator activity	6/288	104/18410	0.00587542	0.0303385	0.0222647	CKS1B/CCNB1/TPX2/DBF4/DBF4B/CKS2	6
MF	GO:0019209	kinase activator activity	6/288	110/18410	0.00767759	0.0389363	0.0285745	CKS1B/CCNB1/TPX2/DBF4/DBF4B/CKS2	6
MF	GO:0017056	structural constituent of nuclear pore	3/288	28/18410	0.00929467	0.0462021	0.0339066	NDC1/NUP85/NUP107	3
MF	GO:0008408	3'-5' exonuclease activity	4/288	54/18410	0.0100475	0.0462021	0.0339066	EXOSC2/POLE/POLD1/EXOSC9	4
MF	GO:0004523	RNA-DNA hybrid ribonuclease activity	2/288	10/18410	0.0101016	0.0462021	0.0339066	EXO1/FEN1	2
MF	GO:0043139	5'-3' DNA helicase activity	2/288	10/18410	0.0101016	0.0462021	0.0339066	DNA2/BRIP1	2
MF	GO:0046974	histone methyltransferase activity (H3-K9 specific)	2/288	10/18410	0.0101016	0.0462021	0.0339066	SUV39H1/SUV39H2	2
MF	GO:0004693	cyclin-dependent protein serine/threonine kinase activity	3/288	29/18410	0.0102491	0.0462021	0.0339066	CDK1/CDK2/CDK4	3
MF	GO:0097472	cyclin-dependent protein kinase activity	3/288	29/18410	0.0102491	0.0462021	0.0339066	CDK1/CDK2/CDK4	3
MF	GO:0008353	RNA polymerase II CTD heptapeptide repeat kinase activity	2/288	12/18410	0.0145137	0.0644044	0.0472649	CDK1/CDK4	2
MF	GO:0008296	3'-5'-exodeoxyribonuclease activity	2/288	13/18410	0.0169771	0.0730531	0.053612	POLE/POLD1	2
MF	GO:0019104	DNA N-glycosylase activity	2/288	13/18410	0.0169771	0.0730531	0.053612	PCNA/NEIL3	2
MF	GO:0061631	ubiquitin conjugating enzyme activity	3/288	36/18410	0.0184885	0.0783694	0.0575135	UBE2T/UBE2C/UBE2S	3
MF	GO:0031491	nucleosome binding	4/288	67/18410	0.0208186	0.0869483	0.0638094	H2AZ1/RCC1/SSRP1/HNRNPC	4
MF	GO:0016896	exoribonuclease activity, producing 5'-phosphomonoesters	3/288	38/18410	0.0213531	0.0878881	0.0644991	EXOSC2/CPSF3/EXOSC9	3
MF	GO:0016894	endonuclease activity, active with either ribo- or deoxyribonucleic acids and producing 3'-phosphomonoesters	2/288	15/18410	0.0223898	0.0902142	0.0662061	XRCC3/GEN1	2
MF	GO:0003899	DNA-directed 5'-3' RNA polymerase activity	3/288	39/18410	0.0228712	0.0902142	0.0662061	PRIM1/POLR3K/POLR2D	3
MF	GO:0061650	ubiquitin-like protein conjugating enzyme activity	3/288	39/18410	0.0228712	0.0902142	0.0662061	UBE2T/UBE2C/UBE2S	3
MF	GO:0004532	exoribonuclease activity	3/288	40/18410	0.0244466	0.0938219	0.0688537	EXOSC2/CPSF3/EXOSC9	3
MF	GO:0031492	nucleosomal DNA binding	3/288	40/18410	0.0244466	0.0938219	0.0688537	H2AZ1/RCC1/HNRNPC	3
