# Supplementary material for: Multi‐Omics Analysis and Experimental Validation Identify RAD51 as a Key Biomarker in OSCC
Source: IET Syst Biol. 2025 Dec 5;19(1):e70048. doi: 10.1049/syb2.70048 (PMC12680491; doi:10.1049/syb2.70048)
Supplement: Supplementary file 8 — Table S7: KEGG enrichment analysis of the top 300 genes coexpressed with RAD51 in TCGA‐OSCC. [file SYB2-19-e70048-s010.xlsx]

## Sheet: Sheet1
KEGG	hsa04110	Cell cycle	33/135	126/8164	1.812e-31	1.50709e-29	1.24774e-29	CCNB2/CDC6/ORC1/MCM7/CDK1/CDC45/PKMYT1/BUB1B/MAD2L1/MCM6/CDC25A/ORC6/MCM3/PCNA/BUB1/CDC25C/MCM5/TTK/PLK1/CCNB1/MCM4/CCNA2/CDK2/CDC20/CHEK1/DBF4/E2F1/CDC7/MCM2/BUB3/ESPL1/RBL1/CDK4	33
KEGG	hsa03030	DNA replication	22/135	36/8164	3.38673e-31	1.50709e-29	1.24774e-29	RFC2/MCM7/MCM6/FEN1/MCM3/PCNA/POLE2/RFC5/MCM5/POLE/RFC4/MCM4/DNA2/PRIM1/LIG1/RFC3/POLD1/RPA3/POLE3/PRIM2/MCM2/POLA2	22
KEGG	hsa03430	Mismatch repair	11/135	23/8164	1.91331e-14	5.67614e-13	4.69935e-13	EXO1/RFC2/PCNA/RFC5/RFC4/LIG1/RFC3/POLD1/MSH2/RPA3/MSH6	11
KEGG	hsa03460	Fanconi anemia pathway	14/135	54/8164	1.06776e-13	2.37576e-12	1.96692e-12	RAD51/BLM/FANCI/UBE2T/FANCD2/EME1/BRCA1/FANCB/FANCA/FANCC/RPA3/FAAP24/RMI2/BRIP1	14
KEGG	hsa03440	Homologous recombination	11/135	41/8164	3.47229e-11	6.18067e-10	5.11705e-10	RAD51/BLM/EME1/RAD54L/BRCA1/RAD54B/XRCC2/POLD1/RPA3/XRCC3/BRIP1	11
KEGG	hsa03420	Nucleotide excision repair	11/135	47/8164	1.75947e-10	2.60988e-09	2.16075e-09	RFC2/PCNA/POLE2/RFC5/POLE/RFC4/LIG1/RFC3/POLD1/RPA3/POLE3	11
KEGG	hsa04914	Progesterone-mediated oocyte maturation	13/135	102/8164	1.03223e-08	1.3124e-07	1.08655e-07	CCNB2/CDK1/KIF22/PKMYT1/MAD2L1/CDC25A/BUB1/CDC25C/PLK1/CCNB1/CCNA2/CDK2/AURKA	13
KEGG	hsa03040	Spliceosome	15/135	147/8164	1.59921e-08	1.77912e-07	1.47296e-07	SNRNP40/SNRPA1/SRSF3/SRSF7/SNRPA/RBMX/USP39/LSM4/HNRNPM/SF3A3/PRPF38A/SNRPG/TRA2B/HNRNPC/SNRPD1	15
KEGG	hsa04114	Oocyte meiosis	14/135	131/8164	2.73923e-08	2.7088e-07	2.24265e-07	CCNB2/CDK1/PKMYT1/SGO1/MAD2L1/BUB1/CDC25C/PLK1/CCNB1/CDK2/CDC20/FBXO5/AURKA/ESPL1	14
KEGG	hsa03410	Base excision repair	8/135	33/8164	4.45104e-08	3.96142e-07	3.27971e-07	FEN1/PCNA/POLE2/POLE/LIG1/POLD1/NEIL3/POLE3	8
KEGG	hsa04218	Cellular senescence	13/135	156/8164	1.60872e-06	1.3016e-05	1.07761e-05	CCNB2/CDK1/CDC25A/MYBL2/CCNB1/CCNA2/CDK2/CHEK1/E2F1/LIN9/FOXM1/RBL1/CDK4	13
KEGG	hsa04115	p53 signaling pathway	8/135	73/8164	2.47239e-05	0.000183369	0.000151814	CCNB2/CDK1/RRM2/CCNB1/CDK2/CHEK1/GTSE1/CDK4	8
KEGG	hsa05166	Human T-cell leukemia virus 1 infection	13/135	222/8164	7.2943e-05	0.000499379	0.000413442	CCNB2/BUB1B/MAD2L1/CCNA2/CDK2/CDC20/CHEK1/E2F1/RANBP1/BUB3/ESPL1/XPO1/CDK4	13
KEGG	hsa00240	Pyrimidine metabolism	6/135	58/8164	0.000365599	0.00232416	0.0019242	DUT/TK1/RRM2/TYMS/DTYMK/DCTPP1	6
KEGG	hsa01232	Nucleotide metabolism	6/135	85/8164	0.00274676	0.0162974	0.0134929	DUT/TK1/RRM2/TYMS/DTYMK/DCTPP1	6
KEGG	hsa01524	Platinum drug resistance	5/135	73/8164	0.00701751	0.0390349	0.0323175	BIRC5/BRCA1/TOP2A/MSH2/MSH6	5
KEGG	hsa03013	Nucleocytoplasmic transport	6/135	108/8164	0.00883599	0.046259	0.0382984	KPNA2/NDC1/NUP37/NUP85/NUP107/XPO1	6
KEGG	hsa05222	Small cell lung cancer	5/135	92/8164	0.0179386	0.0886963	0.0734328	CKS1B/CDK2/E2F1/CKS2/CDK4	5
KEGG	hsa05203	Viral carcinogenesis	8/135	204/8164	0.0196628	0.0921046	0.0762545	CDK1/CCNA2/CDK2/CDC20/CHEK1/RANBP1/RBL1/CDK4	8
