# Supplementary material for: Multi‐Omics Analysis and Experimental Validation Identify RAD51 as a Key Biomarker in OSCC
Source: IET Syst Biol. 2025 Dec 5;19(1):e70048. doi: 10.1049/syb2.70048 (PMC12680491; doi:10.1049/syb2.70048)
Supplement: Supplementary file 10 — Table S9: Correlation between RAD51 expression and anticancer compound sensitivity across human cancers (GDSC database). [file SYB2-19-e70048-s006.xlsx]

## Sheet: SheetName
symbol	drug	cor	fdr	entrez
RAD51	Trametinib	0.231586	2.63048e-11	5888
RAD51	selumetinib	0.198965	7.10708e-09	5888
RAD51	Bleomycin (50 uM)	0.181611	1.96945e-07	5888
RAD51	681640	-0.0325219	0.610518	5888
RAD51	A-443654	-0.0352839	0.864752	5888
RAD51	A-770041	-0.031111	0.742687	5888
RAD51	AC220	-0.0560332	0.221487	5888
RAD51	RDEA119	0.175183	3.98217e-07	5888
RAD51	FTI-277	0.16788	1.3051e-05	5888
RAD51	AKT inhibitor VIII	0.0638479	0.148698	5888
RAD51	AMG-706	0.0413447	0.502945	5888
RAD51	TGX221	0.167174	0.00519025	5888
RAD51	PD-0325901	0.163131	1.3242e-05	5888
RAD51	AS601245	0.0687231	0.170718	5888
RAD51	AS605240	-0.0449039	0.308547	5888
RAD51	17-AAG	0.148426	4.3779e-05	5888
RAD51	Dabrafenib	0.140349	0.000258168	5888
RAD51	AUY922	0.0303259	0.598416	5888
RAD51	AZ628	0.0925196	0.1955	5888
RAD51	AZD6482	0.00725738	0.90731	5888
RAD51	SB590885	0.137873	0.000958021	5888
RAD51	(5Z)-7-Oxozeaenol	0.132468	0.000377597	5888
RAD51	Afatinib	0.0178065	0.667506	5888
RAD51	PLX4720	0.127279	0.00066379	5888
RAD51	BAY 61-3606	-0.0320551	0.463646	5888
RAD51	BEZ235	0.0335394	0.519012	5888
RAD51	UNC1215	0.113382	0.0108224	5888
RAD51	BI-2536	-0.11934	0.18157	5888
RAD51	BIRB 0796	0.0749964	0.121067	5888
RAD51	SGC0946	0.108573	0.0144863	5888
RAD51	BMS-509744	0.0416798	0.672272	5888
RAD51	BMS-536924	-0.000984063	0.991699	5888
RAD51	BMS-708163	0.0721625	0.0683773	5888
RAD51	BMS-754807	0.0647957	0.208516	5888
RAD51	Olaparib	0.104435	0.0104915	5888
RAD51	CHIR-99021	0.102253	0.00549504	5888
RAD51	NSC-87877	0.101264	0.0448291	5888
RAD51	Talazoparib	0.101003	0.013463	5888
RAD51	Bexarotene	0.00720281	0.952291	5888
RAD51	Bicalutamide	0.0597937	0.171487	5888
RAD51	Bleomycin	0.0782076	0.114918	5888
RAD51	FH535	0.0950835	0.026813	5888
RAD51	Bortezomib	0.0485494	0.569832	5888
RAD51	Docetaxel	0.0934732	0.012289	5888
RAD51	Bryostatin 1	0.0734316	0.126198	5888
RAD51	AG-014699	0.0914441	0.0250207	5888
RAD51	XAV939	0.0847658	0.0271624	5888
RAD51	CCT007093	0.0386782	0.396239	5888
RAD51	CCT018159	-0.00582091	0.935485	5888
RAD51	JQ1	-0.0817562	0.0443088	5888
RAD51	CGP-082996	-0.0427598	0.682769	5888
RAD51	CGP-60474	0.0341177	0.726717	5888
RAD51	CH5424802	-0.0590925	0.2697	5888
RAD51	GSK429286A	-0.0865884	0.0275881	5888
RAD51	CI-1040	0.0671589	0.116778	5888
RAD51	CMK	-0.0226169	0.87513	5888
RAD51	XMD15-27	-0.0901655	0.0344818	5888
RAD51	CP724714	-0.0260559	0.669863	5888
RAD51	Foretinib	-0.0934559	0.0156858	5888
RAD51	KIN001-270	-0.0950753	0.0123206	5888
RAD51	Camptothecin	-0.0624766	0.1482	5888
RAD51	Cetuximab	0.0725799	0.0711635	5888
RAD51	Cisplatin	0.0520999	0.290262	5888
RAD51	Crizotinib	-0.0639601	0.644904	5888
RAD51	Cyclopamine	-0.0511981	0.650581	5888
RAD51	Cytarabine	-0.0353272	0.510435	5888
RAD51	DMOG	-0.0510352	0.26008	5888
RAD51	NSC-207895	-0.0994484	0.0146063	5888
RAD51	Dasatinib	0.0415615	0.564423	5888
RAD51	STF-62247	-0.0996955	0.0100821	5888
RAD51	Doxorubicin	0.0330219	0.629628	5888
RAD51	EHT 1864	-0.0135675	0.879546	5888
RAD51	VNLG/124	-0.100865	0.00931265	5888
RAD51	EX-527	0.0157155	0.90505	5888
RAD51	Elesclomol	0.00671206	0.90162	5888
RAD51	Embelin	0.025394	0.709407	5888
RAD51	Epothilone B	0.0188023	0.749421	5888
RAD51	Erlotinib	0.102558	0.14947	5888
RAD51	Etoposide	-0.0431276	0.375595	5888
RAD51	BX-795	-0.103871	0.0120229	5888
RAD51	OSI-930	-0.105086	0.004882	5888
RAD51	FMK	-0.00882664	0.921523	5888
RAD51	FR-180204	-0.057432	0.246113	5888
RAD51	IPA-3	-0.105188	0.00578433	5888
RAD51	Bosutinib	-0.105839	0.016961	5888
RAD51	GDC0449	-0.0158531	0.90393	5888
RAD51	GDC0941	-0.0601863	0.243718	5888
RAD51	GNF-2	-0.0949074	0.604754	5888
RAD51	GSK-650394	-0.0149192	0.876887	5888
RAD51	MPS-1-IN-1	-0.106912	0.00353069	5888
RAD51	GSK1904529A	0.0797001	0.0677335	5888
RAD51	QL-XII-47	-0.106975	0.00485314	5888
RAD51	GSK269962A	0.0472944	0.353757	5888
RAD51	AP-24534	-0.107573	0.00561223	5888
RAD51	T0901317	-0.110128	0.00415952	5888
RAD51	GW 441756	-0.0188499	0.947563	5888
RAD51	GW-2580	0.04457	0.888023	5888
RAD51	Lenalidomide	-0.112451	0.0326633	5888
RAD51	Gefitinib	0.0346277	0.424675	5888
RAD51	Gemcitabine	-0.0421066	0.405594	5888
RAD51	Axitinib	-0.118893	0.00729467	5888
RAD51	HG-5-113-01	-0.0828756	0.215811	5888
RAD51	HG-5-88-01	-0.0307656	0.867689	5888
RAD51	HG-6-64-1	0.00762489	0.901778	5888
RAD51	PAC-1	-0.12412	0.00149776	5888
RAD51	IOX2	0.0711693	0.180294	5888
RAD51	Belinostat	-0.124246	0.000604597	5888
RAD51	Imatinib	-0.121962	0.20875	5888
RAD51	Vinblastine	-0.124964	0.00180491	5888
RAD51	JNJ-26854165	0.0465854	0.360377	5888
RAD51	JNK Inhibitor VIII	0.064878	0.124973	5888
RAD51	JNK-9L	0.000242292	0.998097	5888
RAD51	QL-XII-61	-0.124996	0.0337822	5888
RAD51	JQ12	-0.0398999	0.475546	5888
RAD51	Phenformin	-0.128217	0.000382244	5888
RAD51	JW-7-52-1	-0.0335434	0.773804	5888
RAD51	KIN001-055	-0.00746514	0.935319	5888
RAD51	UNC0638	-0.128991	0.000179922	5888
RAD51	KIN001-135	0.129967	0.134889	5888
RAD51	CAL-101	-0.129018	0.000352017	5888
RAD51	5-Fluorouracil	-0.129895	0.00026329	5888
RAD51	LY317615	-0.131326	0.000807483	5888
RAD51	KIN001-266	-0.0539164	0.250899	5888
RAD51	MK-2206	-0.13314	0.00289639	5888
RAD51	KU-55933	-0.0864434	0.0902517	5888
RAD51	ATRA	-0.133717	0.00122799	5888
RAD51	LFM-A13	0.0862279	0.0642153	5888
RAD51	OSI-027	-0.134721	0.000138057	5888
RAD51	Lapatinib	0.0819472	0.197635	5888
RAD51	PI-103	-0.135369	0.000126605	5888
RAD51	Linifanib	-0.0343085	0.533389	5888
RAD51	Lisitinib	0.032781	0.635984	5888
RAD51	MG-132	0.0600457	0.507676	5888
RAD51	KIN001-260	-0.137772	9.6371e-05	5888
RAD51	MLN4924	0.0724617	0.17532	5888
RAD51	MP470	-0.0733449	0.0822591	5888
RAD51	THZ-2-49	-0.138131	0.000114405	5888
RAD51	LAQ824	-0.139857	0.000183014	5888
RAD51	Nilotinib	-0.140997	0.000860221	5888
RAD51	CEP-701	-0.141818	0.000195108	5888
RAD51	Midostaurin	0.080234	0.0582809	5888
RAD51	Mitomycin C	-0.0440215	0.396407	5888
RAD51	TL-2-105	-0.144356	5.3278e-05	5888
RAD51	YM201636	-0.144903	4.2673e-05	5888
RAD51	FK866	-0.146598	3.2367e-05	5888
RAD51	CX-5461	-0.150177	2.1438e-05	5888
RAD51	NU-7441	-0.0250704	0.767069	5888
RAD51	GW843682X	-0.151688	0.0395997	5888
RAD51	KIN001-244	-0.152029	1.7403e-05	5888
RAD51	Nutlin-3a (-)	0.072269	0.108186	5888
RAD51	CAY10603	-0.152772	1.2058e-05	5888
RAD51	Tubastatin A	-0.153181	1.0894e-05	5888
RAD51	OSU-03012	-0.0516371	0.292446	5888
RAD51	Obatoclax Mesylate	-0.0200284	0.714459	5888
RAD51	GSK2126458	-0.155812	1.2379e-05	5888
RAD51	KIN001-236	-0.15797	8.03058e-06	5888
RAD51	BHG712	-0.159522	4.95246e-06	5888
RAD51	PD-0332991	-0.0283776	0.647788	5888
RAD51	PD-173074	-0.0276829	0.871207	5888
RAD51	PF-4708671	0.0196715	0.882403	5888
RAD51	PF-562271	0.0320342	0.595656	5888
RAD51	PFI-1	-0.00651255	0.916342	5888
RAD51	PHA-665752	0.0683162	0.628361	5888
RAD51	Y-39983	-0.16187	5.0591e-06	5888
RAD51	QL-X-138	-0.162486	3.99779e-06	5888
RAD51	Masitinib	-0.164036	4.04632e-06	5888
RAD51	SNX-2112	-0.164101	2.81731e-06	5888
RAD51	Paclitaxel	-0.0320383	0.805677	5888
RAD51	Parthenolide	-0.0532461	0.619122	5888
RAD51	Pazopanib	0.0897223	0.0632533	5888
RAD51	AZD8055	-0.164751	1.1098e-05	5888
RAD51	Pyrimethamine	-0.0629702	0.586723	5888
RAD51	QL-VIII-58	0.0356573	0.674851	5888
RAD51	AR-42	-0.164799	2.26902e-06	5888
RAD51	Ispinesib Mesylate	-0.169071	1.35728e-06	5888
RAD51	ZM-447439	-0.170002	2.2117e-05	5888
RAD51	BIX02189	-0.170157	1.16367e-06	5888
RAD51	QS11	-0.053537	0.371718	5888
RAD51	ZSTK474	-0.174202	6.15711e-07	5888
RAD51	RO-3306	0.0714651	0.0861578	5888
RAD51	Rapamycin	-0.0336113	0.813116	5888
RAD51	Roscovitine	0.0899711	0.552846	5888
RAD51	Ruxolitinib	-0.0481131	0.337993	5888
RAD51	S-Trityl-L-cysteine	-0.110368	0.136544	5888
RAD51	SB 216763	0.0574969	0.244077	5888
RAD51	SB 505124	0.0310303	0.701542	5888
RAD51	SB52334	0.0555984	0.224676	5888
RAD51	JW-7-24-1	-0.174863	4.29545e-07	5888
RAD51	CUDC-101	-0.17663	5.4502e-07	5888
RAD51	SL 0101-1	0.0516208	0.488917	5888
RAD51	SN-38	0.0241655	0.625172	5888
RAD51	QL-XI-92	-0.180739	1.97252e-07	5888
RAD51	MS-275	-0.181313	0.00853583	5888
RAD51	Salubrinal	-0.0904036	0.261185	5888
RAD51	Saracatinib	-0.0484544	0.581468	5888
RAD51	Shikonin	-0.0547883	0.287687	5888
RAD51	Sorafenib	-0.0403702	0.744451	5888
RAD51	Sunitinib	-0.109623	0.109004	5888
RAD51	XMD13-2	-0.181546	1.51216e-07	5888
RAD51	TAE684	0.0154836	0.922325	5888
RAD51	TAK-715	-0.183834	1.30159e-07	5888
RAD51	Genentech Cpd 10	-0.186303	8.63839e-08	5888
RAD51	EKB-569	-0.191854	1.20262e-07	5888
RAD51	GSK690693	-0.193214	2.88294e-08	5888
RAD51	TL-1-85	-0.196058	1.30617e-08	5888
RAD51	NG-25	-0.196179	1.19314e-08	5888
RAD51	CP466722	-0.203414	3.01279e-09	5888
RAD51	PHA-793887	-0.203978	2.06314e-09	5888
RAD51	TW 37	-0.0216878	0.681251	5888
RAD51	AZD7762	-0.206914	2.21745e-08	5888
RAD51	Tamoxifen	0.00449965	0.978961	5888
RAD51	Temozolomide	0.0229351	0.781401	5888
RAD51	Temsirolimus	-0.0460518	0.358811	5888
RAD51	Thapsigargin	0.0152429	0.857043	5888
RAD51	Tipifarnib	0.012242	0.889165	5888
RAD51	Tivozanib	-0.0552469	0.30951	5888
RAD51	BX-912	-0.209408	8.24049e-10	5888
RAD51	TG101348	-0.21082	7.12107e-10	5888
RAD51	AT-7519	-0.211586	6.5751e-10	5888
RAD51	THZ-2-102-1	-0.220581	1.66059e-10	5888
RAD51	TPCA-1	-0.221767	6.5767e-11	5888
RAD51	VX-11e	0.0209326	0.70393	5888
RAD51	VX-680	-0.113571	0.170316	5888
RAD51	VX-702	-0.0351637	0.883641	5888
RAD51	Veliparib	-0.00157543	0.986855	5888
RAD51	AICAR	-0.221938	1.57499e-09	5888
RAD51	Vinorelbine	-0.0644086	0.20948	5888
RAD51	Methotrexate	-0.225219	1.97597e-10	5888
RAD51	WH-4-023	0.0279669	0.757692	5888
RAD51	WZ-1-84	0.0322373	0.712454	5888
RAD51	KIN001-102	-0.225634	3.53153e-11	5888
RAD51	BMS345541	-0.226813	3.41735e-11	5888
RAD51	XL-184	-0.0627968	0.161824	5888
RAD51	XMD11-85h	0.0367291	0.847526	5888
RAD51	WZ3105	-0.226858	2.69659e-11	5888
RAD51	XMD14-99	-0.0726881	0.0543951	5888
RAD51	Navitoclax	-0.227813	1.33476e-10	5888
RAD51	XMD8-85	-0.0294	0.762014	5888
RAD51	XMD8-92	-0.0204431	0.88257	5888
RAD51	GSK1070916	-0.229257	3.47012e-11	5888
RAD51	YK 4-279	-0.0133759	0.844447	5888
RAD51	YM155	-0.0361352	0.507832	5888
RAD51	I-BET-762	-0.232952	5.11114e-12	5888
RAD51	Z-LLNle-CHO	-0.0164871	0.856486	5888
RAD51	ZG-10	-0.113558	0.0578877	5888
RAD51	PIK-93	-0.241364	9.14401e-13	5888
RAD51	Vorinostat	-0.254207	5.02629e-13	5888
RAD51	Zibotentan	0.00180873	0.996163	5888
RAD51	piperlongumine	0.0713664	0.0867877	5888
RAD51	rTRAIL	0.0301773	0.70773	5888
RAD51	NPK76-II-72-1	-0.276875	1.06774e-16	5888
