# Supplementary material for: Multi‐Omics Analysis and Experimental Validation Identify RAD51 as a Key Biomarker in OSCC
Source: IET Syst Biol. 2025 Dec 5;19(1):e70048. doi: 10.1049/syb2.70048 (PMC12680491; doi:10.1049/syb2.70048)
Supplement: Supplementary file 11 — Table S10: Correlation between RAD51 expression and anticancer compound sensitivity across human cancers (CTRP database). [file SYB2-19-e70048-s001.xlsx]

## Sheet: SheetName
symbol	drug	cor	fdr	entrez
RAD51	16-beta-bromoandrosterone	-0.0810134	0.0848527	5888
RAD51	1S,3R-RSL-3	-0.109275	0.00591393	5888
RAD51	3-Cl-AHPC	-0.267349	4.56362e-13	5888
RAD51	968	-0.115537	0.948635	5888
RAD51	A-804598	0.0221003	0.912843	5888
RAD51	AA-COCF3	-0.161272	6.7877e-05	5888
RAD51	ABT-199	-0.172963	0.000964372	5888
RAD51	ABT-737	-0.103111	0.0173429	5888
RAD51	AC55649	-0.00977786	0.958972	5888
RAD51	AGK-2	-0.0216964	0.960072	5888
RAD51	AM-580	-0.142096	0.00226543	5888
RAD51	AT-406	-0.0858858	0.368695	5888
RAD51	AT13387	-0.260559	3.46149e-06	5888
RAD51	AT7867	-0.1606	4.1705e-05	5888
RAD51	AZ-3146	-0.184273	3.05799e-06	5888
RAD51	AZD1480	-0.152831	0.0203689	5888
RAD51	AZD4547	-0.0863178	0.0584227	5888
RAD51	AZD6482	-0.0346562	0.582431	5888
RAD51	AZD7545	-0.213416	1.54249e-07	5888
RAD51	AZD7762	-0.296059	6.59424e-16	5888
RAD51	AZD8055	-0.14232	0.000285259	5888
RAD51	B02	-0.171603	1.194e-05	5888
RAD51	BCL-LZH-4	0.0512968	0.81954	5888
RAD51	BEC	0.0610733	0.999979	5888
RAD51	BI-2536	-0.357594	4.34165e-24	5888
RAD51	BIBR-1532	-0.0745575	0.100894	5888
RAD51	BIRB-796	-0.155532	0.000256376	5888
RAD51	BIX-01294	-0.219719	5.22268e-09	5888
RAD51	BMS-195614	-0.0448631	0.485076	5888
RAD51	BMS-270394	-0.113387	0.0086118	5888
RAD51	BMS-345541	-0.235569	5.6388e-10	5888
RAD51	BMS-536924	-0.0458316	0.410853	5888
RAD51	BMS-754807	-0.0749774	0.0933425	5888
RAD51	BRD-A02303741	-0.0484407	0.383129	5888
RAD51	BRD-A05715709	0.102219	0.480436	5888
RAD51	BRD-A71883111	-0.171854	2.2755e-05	5888
RAD51	BRD-A86708339	-0.217772	0.000149018	5888
RAD51	BRD-A94377914	-0.256211	1.2239e-06	5888
RAD51	BRD-K01737880	-0.180999	0.349306	5888
RAD51	BRD-K02251932	-0.127207	0.00669887	5888
RAD51	BRD-K02492147	0.114704	0.0362321	5888
RAD51	BRD-K04800985	-0.0732953	0.99881	5888
RAD51	BRD-K09344309	0.0465861	0.949708	5888
RAD51	BRD-K09587429	0.0533753	0.409753	5888
RAD51	BRD-K11533227	-0.145492	0.000507776	5888
RAD51	BRD-K13999467	-0.141372	0.00055582	5888
RAD51	BRD-K14844214	-0.0801822	0.207984	5888
RAD51	BRD-K16147474	0.0477662	0.898565	5888
RAD51	BRD-K17060750	0.0967508	0.0414524	5888
RAD51	BRD-K19103580	-0.11526	0.0118039	5888
RAD51	BRD-K24690302	-0.128602	0.00168236	5888
RAD51	BRD-K26531177	-0.231444	3.37944e-09	5888
RAD51	BRD-K27224038	-0.0391697	0.900912	5888
RAD51	BRD-K27986637	-0.227548	0.0991713	5888
RAD51	BRD-K28456706	-0.14654	0.000260073	5888
RAD51	BRD-K29086754	-0.0900775	0.642957	5888
RAD51	BRD-K29313308	-0.166149	3.9484e-05	5888
RAD51	BRD-K30019337	0.0350903	0.926388	5888
RAD51	BRD-K30748066	-0.501222	0.00148579	5888
RAD51	BRD-K33199242	-0.023693	0.971167	5888
RAD51	BRD-K33514849	-0.237337	0.999288	5888
RAD51	BRD-K34099515	0.023785	0.982976	5888
RAD51	BRD-K34222889	-0.277909	3.18975e-14	5888
RAD51	BRD-K34485477	0.00159789	0.999899	5888
RAD51	BRD-K35604418	-0.227598	2.45383e-09	5888
RAD51	BRD-K37390332	0.0198975	0.954413	5888
RAD51	BRD-K41334119	0.000770957	0.998208	5888
RAD51	BRD-K41597374	-0.200348	1.73718e-07	5888
RAD51	BRD-K42260513	-0.0233762	0.998533	5888
RAD51	BRD-K44224150	-0.0405271	0.994574	5888
RAD51	BRD-K45681478	-0.161214	0.000117117	5888
RAD51	BRD-K48334597	-0.169219	0.101223	5888
RAD51	BRD-K48477130	-0.00507858	0.984967	5888
RAD51	BRD-K49290616	0.175021	0.570583	5888
RAD51	BRD-K50799972	-0.106943	0.0821953	5888
RAD51	BRD-K51490254	-0.148327	0.000309836	5888
RAD51	BRD-K51831558	-0.123252	0.0706966	5888
RAD51	BRD-K52037352	-0.122324	0.0357252	5888
RAD51	BRD-K55116708	-0.196067	2.66798e-06	5888
RAD51	BRD-K61166597	-0.261395	9.17935e-12	5888
RAD51	BRD-K63431240	-0.134329	0.000976276	5888
RAD51	BRD-K64610608	0.145156	0.16363	5888
RAD51	BRD-K66453893	-0.372265	5.16715e-25	5888
RAD51	BRD-K66532283	-0.250828	7.50206e-11	5888
RAD51	BRD-K70511574	-0.357922	3.88454e-23	5888
RAD51	BRD-K71781559	-0.034579	0.991525	5888
RAD51	BRD-K75293299	0.0130385	0.971756	5888
RAD51	BRD-K78574327	0.0810243	0.968985	5888
RAD51	BRD-K80183349	-0.229412	1.38825e-09	5888
RAD51	BRD-K84807411	-0.0271624	0.942459	5888
RAD51	BRD-K85133207	-0.150031	0.000359028	5888
RAD51	BRD-K86535717	0.128617	0.650254	5888
RAD51	BRD-K88742110	-0.188945	1.88461e-06	5888
RAD51	BRD-K90370028	-0.0377062	0.944	5888
RAD51	BRD-K92856060	-0.133999	0.000898585	5888
RAD51	BRD-K96431673	0.10701	0.985799	5888
RAD51	BRD-K96970199	0.0193435	0.998764	5888
RAD51	BRD-K97651142	-0.16785	2.9594e-05	5888
RAD51	BRD-K99006945	0.101791	0.147487	5888
RAD51	BRD-M00053801	0.0409506	0.716958	5888
RAD51	BRD1378	0.00827416	0.958457	5888
RAD51	BRD1812	-0.187235	1.26005e-06	5888
RAD51	BRD1835	-0.128489	0.00423904	5888
RAD51	BRD4132	0.0406344	0.540163	5888
RAD51	BRD5468	-0.0127422	0.916613	5888
RAD51	BRD6340	-0.241147	3.5864e-10	5888
RAD51	BRD8899	0.0149103	0.911777	5888
RAD51	BRD8958	0.0592312	0.982209	5888
RAD51	BRD9647	-0.109405	0.0187067	5888
RAD51	BRD9876	-0.0527384	0.393914	5888
RAD51	BYL-719	-0.0666974	0.315734	5888
RAD51	Bax channel blocker	-0.185425	8.26098e-06	5888
RAD51	C6-ceramide	0.0381342	0.746079	5888
RAD51	CAL-101	-0.0519596	0.391296	5888
RAD51	CAY10576	0.102471	0.121352	5888
RAD51	CAY10594	-0.0173489	0.80653	5888
RAD51	CAY10618	-0.223447	2.31562e-09	5888
RAD51	CBB-1007	0.0780789	0.606256	5888
RAD51	CCT036477	-0.164635	1.5973e-05	5888
RAD51	CD-1530	-0.079477	0.126912	5888
RAD51	CD-437	-0.32516	4.23932e-19	5888
RAD51	CHIR-99021	-0.224129	1.58366e-08	5888
RAD51	CHM-1	-0.323877	3.30642e-19	5888
RAD51	CI-976	0.061535	0.66509	5888
RAD51	CID-5951923	0.0945291	0.223472	5888
RAD51	CIL41	-0.106299	0.114846	5888
RAD51	CIL55	0.00552336	0.988296	5888
RAD51	CIL55A	-0.226356	6.9182e-05	5888
RAD51	CIL56	-0.17918	0.00193519	5888
RAD51	CIL70	-0.165521	0.00279727	5888
RAD51	COL-3	-0.334845	1.03181e-14	5888
RAD51	CR-1-31B	-0.30118	6.53938e-17	5888
RAD51	Ch-55	-0.116779	0.00825281	5888
RAD51	Compound 1541A	-0.0486547	0.445768	5888
RAD51	Compound 23 citrate	-0.277661	1.63316e-13	5888
RAD51	Compound 7d-cis	-0.177722	1.9281e-05	5888
RAD51	DBeQ	-0.0985107	0.0210704	5888
RAD51	DNMDP	0.0205238	0.812478	5888
RAD51	ELCPK	-0.282898	3.75414e-07	5888
RAD51	ETP-46464	-0.145999	0.00368373	5888
RAD51	EX-527	0.0496936	0.673011	5888
RAD51	FGIN-1-27	0.156903	0.172042	5888
RAD51	FQI-1	-0.36734	9.26235e-13	5888
RAD51	FQI-2	-0.334235	1.0908e-20	5888
RAD51	FSC231	0.0317955	0.99945	5888
RAD51	GANT-61	-0.0205791	0.770888	5888
RAD51	GDC-0879	-0.0211464	0.749109	5888
RAD51	GDC-0941	-0.128434	0.00235737	5888
RAD51	GMX-1778	-0.206753	7.69422e-08	5888
RAD51	GSK-3 inhibitor IX	-0.170673	2.5255e-05	5888
RAD51	GSK-J4	-0.375046	0.00880903	5888
RAD51	GSK1059615	-0.0184823	0.958755	5888
RAD51	GSK2636771	0.0404878	0.69978	5888
RAD51	GSK4112	-0.0829698	0.0775862	5888
RAD51	GSK461364	-0.378183	7.97248e-26	5888
RAD51	GSK525762A	-0.239679	7.0988e-11	5888
RAD51	GW-405833	-0.272123	2.05014e-13	5888
RAD51	GW-843682X	-0.320337	5.33748e-17	5888
RAD51	HBX-41108	-0.171195	0.000690059	5888
RAD51	HC-067047	-0.0708634	0.220306	5888
RAD51	HLI 373	-0.145728	0.00026366	5888
RAD51	I-BET151	-0.274103	4.26121e-14	5888
RAD51	IC-87114	0.01733	0.841193	5888
RAD51	IPR-456	0.0822523	0.452483	5888
RAD51	ISOX	-0.228954	7.10132e-10	5888
RAD51	IU1	-0.0674749	0.425777	5888
RAD51	JQ-1	-0.267917	2.13581e-13	5888
RAD51	JW-480	0.000261829	0.999897	5888
RAD51	JW-55	0.161454	0.176862	5888
RAD51	JW-74	-0.0565641	0.519848	5888
RAD51	KH-CB19	0.0614473	0.575173	5888
RAD51	KHS101	-0.174746	1.5628e-05	5888
RAD51	KPT185	-0.271299	3.0408e-10	5888
RAD51	KU 0060648	-0.239203	4.16102e-10	5888
RAD51	KU-0063794	-0.130409	0.00111303	5888
RAD51	KU-55933	-0.178838	1.176e-05	5888
RAD51	KU-60019	-0.254503	1.26887e-11	5888
RAD51	KW-2449	-0.252516	6.22587e-12	5888
RAD51	KX2-391	-0.35883	3.81054e-23	5888
RAD51	Ki8751	-0.113548	0.00687737	5888
RAD51	Ko-143	-0.232877	1.16907e-09	5888
RAD51	L-685458	-0.0711936	0.206552	5888
RAD51	LE-135	-0.16215	0.000100382	5888
RAD51	LRRK2-IN-1	-0.30918	1.26589e-12	5888
RAD51	LY-2157299	-0.0587041	0.820843	5888
RAD51	LY-2183240	-0.332914	2.36999e-20	5888
RAD51	MG-132	-0.0777246	0.359899	5888
RAD51	MGCD-265	-0.237446	2.72208e-10	5888
RAD51	MI-1	-0.0287851	0.764225	5888
RAD51	MI-2	-0.145784	0.0231152	5888
RAD51	MK-0752	0.0567718	0.424452	5888
RAD51	MK-1775	-0.325519	1.24274e-18	5888
RAD51	MK-2206	-0.174835	2.1711e-05	5888
RAD51	ML006	-0.0653259	0.211072	5888
RAD51	ML029	-0.156436	0.000171853	5888
RAD51	ML031	-0.152871	0.000265074	5888
RAD51	ML050	-0.12899	0.00176121	5888
RAD51	ML083	0.0826334	0.43591	5888
RAD51	ML162	-0.0609745	0.154392	5888
RAD51	ML203	-0.0849	0.0948258	5888
RAD51	ML210	-0.113758	0.00472791	5888
RAD51	ML239	-0.122135	0.00271392	5888
RAD51	ML258	-0.033592	0.763968	5888
RAD51	ML311	-0.328485	4.65326e-20	5888
RAD51	ML312	0.0563767	0.969118	5888
RAD51	ML320	-0.1619	0.000147757	5888
RAD51	ML334 diastereomer	0.11416	0.0730038	5888
RAD51	MLN2238	-0.193909	3.45414e-07	5888
RAD51	MLN2480	0.0117623	0.937961	5888
RAD51	MST-312	-0.196427	2.06512e-07	5888
RAD51	Mdivi-1	-0.188143	2.33059e-06	5888
RAD51	Merck60	-0.262507	7.43286e-13	5888
RAD51	N9-isopropylolomoucine	-0.250619	1.2437e-10	5888
RAD51	NPC-26	-0.045059	0.682737	5888
RAD51	NSC 74859	-0.136313	0.00421472	5888
RAD51	NSC19630	-0.218054	1.89378e-06	5888
RAD51	NSC23766	-0.185522	1.92147e-06	5888
RAD51	NSC30930	0.0963061	0.138416	5888
RAD51	NSC48300	-0.242581	7.40625e-11	5888
RAD51	NSC632839	-0.277784	4.29875e-14	5888
RAD51	NSC95397	-0.230063	5.9585e-09	5888
RAD51	NVP-231	-0.294791	1.20481e-15	5888
RAD51	NVP-ADW742	-0.0896204	0.0386846	5888
RAD51	NVP-BEZ235	-0.163772	0.000647316	5888
RAD51	NVP-BSK805	-0.22463	3.22764e-09	5888
RAD51	NVP-TAE684	-0.109608	0.0127344	5888
RAD51	O-6-benzylguanine	-0.0646869	0.611176	5888
RAD51	OSI-027	-0.114638	0.00517378	5888
RAD51	OSI-930	-0.276487	2.66794e-11	5888
RAD51	PAC-1	-0.227576	2.88847e-09	5888
RAD51	PD 153035	-0.0279033	0.678118	5888
RAD51	PD318088	0.0510438	0.300172	5888
RAD51	PDMP	-0.166227	4.1404e-05	5888
RAD51	PF-184	-0.258044	7.28847e-12	5888
RAD51	PF-3758309	-0.243091	7.56381e-06	5888
RAD51	PF-4800567 hydrochloride	-0.0626792	0.999586	5888
RAD51	PF-543	-0.141746	0.00113068	5888
RAD51	PF-573228	-0.213519	1.67968e-08	5888
RAD51	PF-750	-0.13074	0.00350401	5888
RAD51	PHA-793887	-0.291022	1.02029e-15	5888
RAD51	PI-103	-0.119745	0.00298216	5888
RAD51	PIK-93	-0.214337	4.90481e-08	5888
RAD51	PL-DI	-0.326446	4.5029e-19	5888
RAD51	PLX-4720	0.0170221	0.854997	5888
RAD51	PRIMA-1	-0.29941	1.78391e-15	5888
RAD51	PRIMA-1-Met	-0.120191	0.0700517	5888
RAD51	PRL-3 inhibitor I	0.0705865	0.514624	5888
RAD51	PX-12	-0.353161	2.05738e-22	5888
RAD51	PYR-41	-0.0630547	0.232144	5888
RAD51	QS-11	-0.0811448	0.747785	5888
RAD51	QW-BI-011	-0.206442	0.0143699	5888
RAD51	R428	-0.179501	0.000163664	5888
RAD51	RAF265	-0.113806	0.0252945	5888
RAD51	RG-108	-0.136645	0.000980841	5888
RAD51	RITA	-0.215013	4.0499e-08	5888
RAD51	RO4929097	-0.154091	0.0335978	5888
RAD51	Repligen 136	-0.208073	2.6554e-07	5888
RAD51	SB-225002	-0.282091	4.92204e-15	5888
RAD51	SB-431542	-0.0462363	0.644658	5888
RAD51	SB-525334	-0.0118583	0.854906	5888
RAD51	SB-743921	-0.366565	3.0582e-25	5888
RAD51	SCH-529074	-0.0624453	0.190136	5888
RAD51	SCH-79797	-0.271627	2.23237e-13	5888
RAD51	SGX-523	0.151273	0.0020079	5888
RAD51	SID 26681509	-0.127959	0.00313092	5888
RAD51	SJ-172550	0.0199005	0.885626	5888
RAD51	SKI-II	-0.143306	0.000594038	5888
RAD51	SMER-3	-0.228765	5.53461e-08	5888
RAD51	SN-38	-0.201574	1.39113e-06	5888
RAD51	SNS-032	-0.213987	6.78798e-08	5888
RAD51	SNX-2112	-0.343494	9.72941e-22	5888
RAD51	SR-II-138A	-0.327562	2.87659e-20	5888
RAD51	SR1001	-0.0712056	0.27345	5888
RAD51	SR8278	-0.174872	0.580025	5888
RAD51	SRT-1720	-0.158492	0.000162468	5888
RAD51	STF-31	-0.237169	5.36886e-10	5888
RAD51	SU11274	-0.147045	0.000191384	5888
RAD51	SZ4TA2	0.103098	0.301617	5888
RAD51	StemRegenin 1	-0.211219	4.0826e-08	5888
RAD51	TG-100-115	-0.0329058	0.566479	5888
RAD51	TG-101348	-0.206721	6.92127e-08	5888
RAD51	TGX-221	0.0133182	0.893465	5888
RAD51	TPCA-1	-0.238003	1.97165e-10	5888
RAD51	TW-37	-0.147776	0.000188331	5888
RAD51	UNC0321	0.0171801	0.909737	5888
RAD51	UNC0638	-0.124513	0.00238604	5888
RAD51	VAF-347	0.193771	0.000692209	5888
RAD51	VER-155008	-0.166424	3.6958e-05	5888
RAD51	VU0155056	0.00902665	0.986497	5888
RAD51	WAY-362450	0.0041494	0.998521	5888
RAD51	WP1130	-0.175052	6.9639e-06	5888
RAD51	WZ4002	-0.0496504	0.502265	5888
RAD51	WZ8040	-0.108054	0.0237224	5888
RAD51	XL765	-0.0383965	0.540925	5888
RAD51	YK 4-279	-0.33923	4.08801e-21	5888
RAD51	YM-155	-0.0510889	0.303174	5888
RAD51	ZSTK474	-0.0599904	0.264006	5888
RAD51	abiraterone	0.19446	0.0994466	5888
RAD51	afatinib	-0.114373	0.00980291	5888
RAD51	alisertib	-0.233618	3.70518e-10	5888
RAD51	alvocidib	-0.239563	1.7029e-05	5888
RAD51	apicidin	-0.227259	5.52978e-10	5888
RAD51	austocystin D	0.0283266	0.586083	5888
RAD51	avicin D	0.00506771	0.969505	5888
RAD51	avrainvillamide	-0.222814	1.13108e-06	5888
RAD51	axitinib	-0.196762	1.5517e-07	5888
RAD51	azacitidine	-0.111141	0.0158986	5888
RAD51	bafilomycin A1	-0.0718528	0.912591	5888
RAD51	barasertib	-0.223402	2.75661e-09	5888
RAD51	bardoxolone methyl	-0.233349	6.86637e-09	5888
RAD51	belinostat	-0.266527	6.24801e-07	5888
RAD51	bendamustine	-0.181343	1.067e-05	5888
RAD51	betulinic acid	0.0579173	0.697793	5888
RAD51	bexarotene	-0.143703	0.000577532	5888
RAD51	birinapant	-0.0709917	0.238764	5888
RAD51	blebbistatin	-0.0559425	0.935567	5888
RAD51	bleomycin A2	-0.0747256	0.152935	5888
RAD51	bortezomib	-0.211942	2.99643e-08	5888
RAD51	bosutinib	-0.232389	2.70939e-09	5888
RAD51	brefeldin A	-0.116788	0.0065882	5888
RAD51	brivanib	-0.204552	1.80584e-07	5888
RAD51	cabozantinib	-0.100332	0.0263317	5888
RAD51	canertinib	-0.0988276	0.0251365	5888
RAD51	cediranib	-0.0479076	0.720699	5888
RAD51	ceranib-2	-0.291464	7.03634e-16	5888
RAD51	cerulenin	-0.259539	3.00127e-12	5888
RAD51	chlorambucil	-0.263186	1.84175e-12	5888
RAD51	ciclopirox	-0.295678	2.79321e-16	5888
RAD51	ciclosporin	-0.0896692	0.0800731	5888
RAD51	cimetidine	-0.0784174	0.941638	5888
RAD51	clofarabine	-0.324562	1.22683e-19	5888
RAD51	crizotinib	-0.21648	8.42734e-09	5888
RAD51	cucurbitacin I	-0.156555	7.096e-05	5888
RAD51	curcumin	-0.281264	2.79615e-14	5888
RAD51	cyanoquinoline 11	-0.107639	0.180585	5888
RAD51	cyclophosphamide	0.0530249	0.993392	5888
RAD51	cytarabine hydrochloride	-0.360766	5.59726e-24	5888
RAD51	cytochalasin B	-0.0379988	0.494422	5888
RAD51	dabrafenib	-0.0778544	0.301822	5888
RAD51	dacarbazine	-0.251463	2.00972e-11	5888
RAD51	daporinad	-0.215804	2.02815e-07	5888
RAD51	darinaparsin	-0.172872	0.00360255	5888
RAD51	dasatinib	-0.000299395	0.996575	5888
RAD51	decitabine	-0.316885	1.39154e-18	5888
RAD51	dexamethasone	-0.135925	0.00101867	5888
RAD51	dinaciclib	-0.295037	4.61225e-08	5888
RAD51	docetaxel	-0.363575	4.3173e-11	5888
RAD51	doxorubicin	-0.279882	6.83066e-15	5888
RAD51	elocalcitol	-0.239532	2.39073e-10	5888
RAD51	entinostat	-0.180558	1.85126e-06	5888
RAD51	epigallocatechin-3-monogallate	-0.231837	2.68852e-08	5888
RAD51	erastin	-0.137335	0.000661312	5888
RAD51	erismodegib	0.12812	0.0414066	5888
RAD51	erlotinib	-0.030715	0.542583	5888
RAD51	etomoxir	-0.0565323	0.948445	5888
RAD51	etoposide	-0.273862	6.34811e-14	5888
RAD51	fingolimod	-0.224482	3.71841e-09	5888
RAD51	fluorouracil	-0.259199	3.60527e-12	5888
RAD51	fluvastatin	0.0114909	0.863925	5888
RAD51	foretinib	-0.138173	0.000590194	5888
RAD51	fulvestrant	-0.0687005	0.862893	5888
RAD51	fumonisin B1	-0.089139	0.0854521	5888
RAD51	gefitinib	-0.0526907	0.311912	5888
RAD51	gemcitabine	-0.283088	1.37494e-13	5888
RAD51	gossypol	-0.217959	1.9812e-08	5888
RAD51	hyperforin	0.064252	0.418046	5888
RAD51	ibrutinib	-0.148916	0.00420983	5888
RAD51	ifosfamide	0.042203	0.848077	5888
RAD51	imatinib	-0.164305	4.9237e-05	5888
RAD51	importazole	-0.060316	0.323333	5888
RAD51	indisulam	-0.284907	4.31862e-14	5888
RAD51	isoevodiamine	-0.347784	5.28342e-22	5888
RAD51	isoliquiritigenin	-0.204399	0.0133927	5888
RAD51	isonicotinohydroxamic acid	0.0227956	0.992739	5888
RAD51	istradefylline	-0.0558661	0.731618	5888
RAD51	itraconazole	-0.0186473	0.834107	5888
RAD51	lapatinib	-0.135027	0.00128053	5888
RAD51	lenvatinib	-0.0993462	0.0202486	5888
RAD51	leptomycin B	-0.298326	7.24861e-17	5888
RAD51	linifanib	-0.286647	8.70626e-15	5888
RAD51	linsitinib	-0.142963	0.000492131	5888
RAD51	lomeguatrib	-0.0597689	0.275946	5888
RAD51	lovastatin	0.0595	0.240039	5888
RAD51	manumycin A	-0.318121	2.42073e-18	5888
RAD51	marinopyrrole A	-0.213349	1.1427e-05	5888
RAD51	masitinib	-0.16181	4.8386e-05	5888
RAD51	methotrexate	-0.24056	1.22286e-09	5888
RAD51	methylstat	-0.254214	2.05667e-08	5888
RAD51	mitomycin	-0.28391	1.14728e-14	5888
RAD51	momelotinib	-0.234771	1.85315e-09	5888
RAD51	myricetin	-0.0145266	0.918892	5888
RAD51	myriocin	0.0814885	0.86657	5888
RAD51	nakiterpiosin	-0.351527	3.04171e-22	5888
RAD51	narciclasine	-0.342026	9.64775e-21	5888
RAD51	navitoclax	-0.124003	0.00226269	5888
RAD51	necrostatin-1	-0.108677	0.0150377	5888
RAD51	necrostatin-7	-0.143703	0.000695475	5888
RAD51	necrosulfonamide	-0.314225	1.85861e-12	5888
RAD51	nelarabine	-0.0374692	0.88503	5888
RAD51	neopeltolide	-0.324774	0.000124562	5888
RAD51	neratinib	-0.137026	0.000769623	5888
RAD51	neuronal differentiation inducer III	-0.207934	2.947e-08	5888
RAD51	niclosamide	-0.0472049	0.307561	5888
RAD51	nilotinib	0.00526573	0.964555	5888
RAD51	nintedanib	-0.0912339	0.0663811	5888
RAD51	nutlin-3	-0.157692	5.5168e-05	5888
RAD51	obatoclax	-0.188186	5.29716e-07	5888
RAD51	olaparib	-0.131391	0.000755587	5888
RAD51	oligomycin A	-0.164142	2.4219e-05	5888
RAD51	omacetaxine mepesuccinate	-0.264258	1.55837e-09	5888
RAD51	ouabain	-0.173296	3.68213e-06	5888
RAD51	paclitaxel	-0.325363	6.78463e-19	5888
RAD51	palmostatin B	-0.0417261	0.728669	5888
RAD51	pandacostat	-0.0996046	0.028517	5888
RAD51	panobinostat	-0.25772	1.49267e-12	5888
RAD51	parbendazole	-0.35963	2.90803e-24	5888
RAD51	parthenolide	-0.0136484	0.842927	5888
RAD51	pazopanib	-0.228476	1.77002e-09	5888
RAD51	pevonedistat	-0.316119	5.05605e-17	5888
RAD51	phloretin	-0.21817	8.56788e-09	5888
RAD51	pifithrin-alpha	-0.0133798	0.869876	5888
RAD51	pifithrin-mu	-0.243464	1.1839e-10	5888
RAD51	piperlongumine	-0.309621	1.20736e-17	5888
RAD51	pitstop2	-0.0245778	0.920334	5888
RAD51	pluripotin	-0.119275	0.00696658	5888
RAD51	procarbazine	0.0245353	0.910186	5888
RAD51	prochlorperazine	-0.0954262	0.0296681	5888
RAD51	purmorphamine	-0.0987868	0.0317018	5888
RAD51	pyrazolanthrone	-0.124044	0.00561256	5888
RAD51	quizartinib	-0.0150417	0.837709	5888
RAD51	regorafenib	-0.0648822	0.188041	5888
RAD51	rigosertib	-0.346633	5.13204e-21	5888
RAD51	ruxolitinib	-0.215933	3.56463e-08	5888
RAD51	salermide	0.008738	0.949035	5888
RAD51	saracatinib	-0.0216723	0.704671	5888
RAD51	selumetinib	0.0431863	0.411334	5888
RAD51	semagacestat	0.0152536	0.935308	5888
RAD51	serdemetan	-0.202128	2.19312e-07	5888
RAD51	sildenafil	-0.0034426	0.986083	5888
RAD51	silmitasertib	-0.0469219	0.58227	5888
RAD51	simvastatin	0.0753009	0.175919	5888
RAD51	sirolimus	-0.199859	1.55451e-07	5888
RAD51	sitagliptin	0.0524253	0.997718	5888
RAD51	skepinone-L	-0.172374	0.00408059	5888
RAD51	sorafenib	-0.0837815	0.0517518	5888
RAD51	sotrastaurin	-0.326121	1.22481e-13	5888
RAD51	spautin-1	-0.0994714	0.0338764	5888
RAD51	staurosporine	-0.074292	0.582472	5888
RAD51	sunitinib	-0.175886	5.55082e-06	5888
RAD51	tacedinaline	-0.244751	3.73022e-08	5888
RAD51	tacrolimus	-0.171522	2.2316e-05	5888
RAD51	tamatinib	-0.029092	0.749508	5888
RAD51	tamoxifen	-0.0433686	0.529861	5888
RAD51	tandutinib	-0.050554	0.27072	5888
RAD51	tanespimycin	-0.13761	0.00388847	5888
RAD51	temozolomide	-0.0479076	0.464866	5888
RAD51	temsirolimus	-0.17914	0.00196232	5888
RAD51	teniposide	-0.350491	4.97213e-12	5888
RAD51	thalidomide	-0.00218908	0.994766	5888
RAD51	tigecycline	-0.241942	1.9636e-05	5888
RAD51	tipifarnib-P1	-0.172355	7.89102e-06	5888
RAD51	tipifarnib-P2	-0.270443	1.78276e-07	5888
RAD51	tivantinib	-0.317124	3.18292e-09	5888
RAD51	tivozanib	-0.0941776	0.0394505	5888
RAD51	topotecan	-0.286243	2.07488e-15	5888
RAD51	tosedostat	-0.16558	4.4778e-05	5888
RAD51	tozasertib	-0.234874	0.142091	5888
RAD51	trametinib	0.00980497	0.923147	5888
RAD51	tretinoin	-0.220247	1.50719e-08	5888
RAD51	triazolothiadiazine	-0.375956	1.41596e-26	5888
RAD51	trifluoperazine	-0.096974	0.0413548	5888
RAD51	triptolide	-0.222297	4.37844e-09	5888
RAD51	tubastatin A	-0.185616	0.00129007	5888
RAD51	valdecoxib	-0.225328	5.95822e-09	5888
RAD51	vandetanib	0.00842693	0.900335	5888
RAD51	veliparib	-0.0598046	0.424155	5888
RAD51	vemurafenib	0.059656	0.280828	5888
RAD51	vincristine	-0.338982	5.06622e-22	5888
RAD51	vorapaxar	-0.110579	0.0125254	5888
RAD51	vorinostat	-0.260862	1.70468e-12	5888
RAD51	zebularine	-0.20913	4.73575e-08	5888
RAD51AP1	16-beta-bromoandrosterone	-0.0601603	0.215778	10635
RAD51AP1	1S,3R-RSL-3	-0.140748	0.00030686	10635
RAD51AP1	3-Cl-AHPC	-0.224201	1.74444e-09	10635
RAD51AP1	968	0.0160529	0.997701	10635
RAD51AP1	A-804598	-0.0639571	0.671697	10635
RAD51AP1	AA-COCF3	-0.117323	0.00422993	10635
RAD51AP1	ABT-199	-0.150196	0.00451814	10635
RAD51AP1	ABT-737	-0.136287	0.00125773	10635
RAD51AP1	AC55649	-0.0316452	0.818601	10635
RAD51AP1	AGK-2	0.00768303	0.992693	10635
RAD51AP1	AM-580	-0.069815	0.165101	10635
RAD51AP1	AT-406	-0.0633456	0.537093	10635
RAD51AP1	AT13387	-0.191847	0.000775601	10635
RAD51AP1	AT7867	-0.103725	0.0103584	10635
RAD51AP1	AZ-3146	-0.1082	0.00815719	10635
RAD51AP1	AZD1480	-0.142467	0.0322773	10635
RAD51AP1	AZD4547	-0.0887417	0.0510444	10635
RAD51AP1	AZD6482	-0.00333064	0.965986	10635
RAD51AP1	AZD7545	-0.129403	0.00175034	10635
RAD51AP1	AZD7762	-0.206415	2.8715e-08	10635
RAD51AP1	AZD8055	-0.102783	0.0099668	10635
RAD51AP1	B02	-0.117506	0.00328557	10635
RAD51AP1	BCL-LZH-4	0.0576283	0.785597	10635
RAD51AP1	BEC	0.0390505	0.999979	10635
RAD51AP1	BI-2536	-0.224014	6.76671e-10	10635
RAD51AP1	BIBR-1532	-0.115058	0.0076452	10635
RAD51AP1	BIRB-796	-0.131989	0.00217881	10635
RAD51AP1	BIX-01294	-0.156085	4.4971e-05	10635
RAD51AP1	BMS-195614	-0.0368271	0.583317	10635
RAD51AP1	BMS-270394	-0.0900882	0.0414514	10635
RAD51AP1	BMS-345541	-0.079719	0.0443952	10635
RAD51AP1	BMS-536924	-0.0506789	0.353646	10635
RAD51AP1	BMS-754807	-0.086274	0.0493079	10635
RAD51AP1	BRD-A02303741	-0.030582	0.60751	10635
RAD51AP1	BRD-A05715709	0.0513907	0.74166	10635
RAD51AP1	BRD-A71883111	-0.114588	0.00599278	10635
RAD51AP1	BRD-A86708339	-0.16062	0.00607268	10635
RAD51AP1	BRD-A94377914	-0.155958	0.00450797	10635
RAD51AP1	BRD-K01737880	-0.407136	0.0149721	10635
RAD51AP1	BRD-K02251932	-0.0213169	0.718853	10635
RAD51AP1	BRD-K02492147	0.0461705	0.447377	10635
RAD51AP1	BRD-K04800985	-0.000564315	0.999785	10635
RAD51AP1	BRD-K09344309	-0.0221261	0.981861	10635
RAD51AP1	BRD-K09587429	0.0862492	0.155785	10635
RAD51AP1	BRD-K11533227	-0.0468223	0.303722	10635
RAD51AP1	BRD-K13999467	-0.166877	3.8889e-05	10635
RAD51AP1	BRD-K14844214	-0.0468581	0.528891	10635
RAD51AP1	BRD-K16147474	0.0376432	0.925035	10635
RAD51AP1	BRD-K17060750	0.0531179	0.299154	10635
RAD51AP1	BRD-K19103580	-0.0974474	0.0362703	10635
RAD51AP1	BRD-K24690302	-0.0823222	0.0517993	10635
RAD51AP1	BRD-K26531177	-0.164642	3.6256e-05	10635
RAD51AP1	BRD-K27224038	-0.0235183	0.947192	10635
RAD51AP1	BRD-K27986637	-0.102342	0.490585	10635
RAD51AP1	BRD-K28456706	-0.0853508	0.0405722	10635
RAD51AP1	BRD-K29086754	-0.0296597	0.91369	10635
RAD51AP1	BRD-K29313308	-0.0854678	0.0435262	10635
RAD51AP1	BRD-K30019337	0.0205758	0.959957	10635
RAD51AP1	BRD-K30748066	-0.317416	0.052043	10635
RAD51AP1	BRD-K33199242	0.0259119	0.969123	10635
RAD51AP1	BRD-K33514849	-0.0144226	0.999288	10635
RAD51AP1	BRD-K34099515	0.0664833	0.924791	10635
RAD51AP1	BRD-K34222889	-0.192109	2.62335e-07	10635
RAD51AP1	BRD-K34485477	0.0197855	0.998562	10635
RAD51AP1	BRD-K35604418	-0.104643	0.00801241	10635
RAD51AP1	BRD-K37390332	0.0265864	0.928903	10635
RAD51AP1	BRD-K41334119	-0.0181933	0.985805	10635
RAD51AP1	BRD-K41597374	-0.139866	0.00034292	10635
RAD51AP1	BRD-K42260513	0.0509049	0.994633	10635
RAD51AP1	BRD-K44224150	0.095414	0.963695	10635
RAD51AP1	BRD-K45681478	-0.0998547	0.0214808	10635
RAD51AP1	BRD-K48334597	-0.129053	0.228725	10635
RAD51AP1	BRD-K48477130	0.0749579	0.700823	10635
RAD51AP1	BRD-K49290616	0.0248107	0.963493	10635
RAD51AP1	BRD-K50799972	-0.0309642	0.697621	10635
RAD51AP1	BRD-K51490254	-0.128843	0.00182772	10635
RAD51AP1	BRD-K51831558	-0.0887255	0.204377	10635
RAD51AP1	BRD-K52037352	-0.0504328	0.44338	10635
RAD51AP1	BRD-K55116708	-0.0674604	0.137088	10635
RAD51AP1	BRD-K61166597	-0.185511	1.91592e-06	10635
RAD51AP1	BRD-K63431240	-0.0441097	0.333454	10635
RAD51AP1	BRD-K64610608	0.0513684	0.646099	10635
RAD51AP1	BRD-K66453893	-0.199417	9.11019e-08	10635
RAD51AP1	BRD-K66532283	-0.133389	0.000772048	10635
RAD51AP1	BRD-K70511574	-0.197904	1.17545e-07	10635
RAD51AP1	BRD-K71781559	-0.00695832	0.996572	10635
RAD51AP1	BRD-K75293299	0.0230629	0.949382	10635
RAD51AP1	BRD-K78574327	0.0231864	0.986126	10635
RAD51AP1	BRD-K80183349	-0.120187	0.00212043	10635
RAD51AP1	BRD-K84807411	-0.0416359	0.897872	10635
RAD51AP1	BRD-K85133207	-0.058735	0.191212	10635
RAD51AP1	BRD-K86535717	0.114225	0.70036	10635
RAD51AP1	BRD-K88742110	-0.121806	0.00268201	10635
RAD51AP1	BRD-K90370028	-0.0632259	0.879331	10635
RAD51AP1	BRD-K92856060	-0.192296	1.14129e-06	10635
RAD51AP1	BRD-K96431673	0.111531	0.985799	10635
RAD51AP1	BRD-K96970199	0.0947534	0.998764	10635
RAD51AP1	BRD-K97651142	-0.134231	0.00095043	10635
RAD51AP1	BRD-K99006945	0.16374	0.0177003	10635
RAD51AP1	BRD-M00053801	-0.0399848	0.725986	10635
RAD51AP1	BRD1378	-0.0196912	0.888904	10635
RAD51AP1	BRD1812	-0.139488	0.000384541	10635
RAD51AP1	BRD1835	-0.062641	0.191413	10635
RAD51AP1	BRD4132	-0.0724117	0.232813	10635
RAD51AP1	BRD5468	-0.00105348	0.994785	10635
RAD51AP1	BRD6340	-0.0904637	0.0231768	10635
RAD51AP1	BRD8899	0.0155808	0.906924	10635
RAD51AP1	BRD8958	0.0712724	0.982209	10635
RAD51AP1	BRD9647	-0.0712017	0.151342	10635
RAD51AP1	BRD9876	-0.0660835	0.273326	10635
RAD51AP1	BYL-719	-0.0165771	0.847972	10635
RAD51AP1	Bax channel blocker	-0.148118	0.000450295	10635
RAD51AP1	C6-ceramide	-0.0327203	0.787238	10635
RAD51AP1	CAL-101	0.00887894	0.918445	10635
RAD51AP1	CAY10576	0.0595924	0.405144	10635
RAD51AP1	CAY10594	-0.0271498	0.683715	10635
RAD51AP1	CAY10618	-0.210838	1.92196e-08	10635
RAD51AP1	CBB-1007	-0.00724116	0.979792	10635
RAD51AP1	CCT036477	-0.092759	0.0187331	10635
RAD51AP1	CD-1530	-0.0799725	0.12438	10635
RAD51AP1	CD-437	-0.244454	3.97549e-11	10635
RAD51AP1	CHIR-99021	-0.111762	0.00658441	10635
RAD51AP1	CHM-1	-0.182128	9.93105e-07	10635
RAD51AP1	CI-976	-0.00894051	0.964956	10635
RAD51AP1	CID-5951923	0.0220738	0.834764	10635
RAD51AP1	CIL41	-0.183755	0.00417185	10635
RAD51AP1	CIL55	0.0489845	0.840505	10635
RAD51AP1	CIL55A	-0.169362	0.00331471	10635
RAD51AP1	CIL56	-0.144129	0.0140769	10635
RAD51AP1	CIL70	-0.15011	0.00719302	10635
RAD51AP1	COL-3	-0.221286	5.8721e-07	10635
RAD51AP1	CR-1-31B	-0.222432	1.20423e-09	10635
RAD51AP1	Ch-55	-0.039499	0.44735	10635
RAD51AP1	Compound 1541A	-0.0547297	0.379508	10635
RAD51AP1	Compound 23 citrate	-0.154389	6.6255e-05	10635
RAD51AP1	Compound 7d-cis	-0.125062	0.00323097	10635
RAD51AP1	DBeQ	-0.0870377	0.0433125	10635
RAD51AP1	DNMDP	-0.00109298	0.992018	10635
RAD51AP1	ELCPK	-0.154087	0.00829435	10635
RAD51AP1	ETP-46464	-0.074176	0.169627	10635
RAD51AP1	EX-527	-0.0116782	0.942309	10635
RAD51AP1	FGIN-1-27	0.164262	0.150851	10635
RAD51AP1	FQI-1	-0.182763	0.000687931	10635
RAD51AP1	FQI-2	-0.163468	1.1215e-05	10635
RAD51AP1	FSC231	0.0576464	0.99945	10635
RAD51AP1	GANT-61	-0.0331411	0.613501	10635
RAD51AP1	GDC-0879	0.0448836	0.434016	10635
RAD51AP1	GDC-0941	-0.0238582	0.645793	10635
RAD51AP1	GMX-1778	-0.192931	5.86248e-07	10635
RAD51AP1	GSK-3 inhibitor IX	-0.116346	0.00496542	10635
RAD51AP1	GSK-J4	-0.438351	0.0018123	10635
RAD51AP1	GSK1059615	-0.0163614	0.965461	10635
RAD51AP1	GSK2636771	0.0412327	0.694384	10635
RAD51AP1	GSK4112	-0.0531406	0.288742	10635
RAD51AP1	GSK461364	-0.244623	3.85459e-11	10635
RAD51AP1	GSK525762A	-0.126488	0.000812513	10635
RAD51AP1	GW-405833	-0.157275	3.5388e-05	10635
RAD51AP1	GW-843682X	-0.180923	4.37122e-06	10635
RAD51AP1	HBX-41108	-0.116055	0.0269901	10635
RAD51AP1	HC-067047	-0.0367349	0.575844	10635
RAD51AP1	HLI 373	-0.111034	0.00648066	10635
RAD51AP1	I-BET151	-0.176351	1.91329e-06	10635
RAD51AP1	IC-87114	0.026364	0.738758	10635
RAD51AP1	IPR-456	0.0358931	0.827709	10635
RAD51AP1	ISOX	-0.157061	3.3372e-05	10635
RAD51AP1	IU1	-0.0268551	0.800667	10635
RAD51AP1	JQ-1	-0.155057	3.5393e-05	10635
RAD51AP1	JW-480	-0.0147566	0.941499	10635
RAD51AP1	JW-55	0.144603	0.231981	10635
RAD51AP1	JW-74	-0.051262	0.568961	10635
RAD51AP1	KH-CB19	0.0516091	0.640747	10635
RAD51AP1	KHS101	-0.164178	5.2642e-05	10635
RAD51AP1	KPT185	-0.196583	7.72786e-06	10635
RAD51AP1	KU 0060648	-0.0865424	0.0333124	10635
RAD51AP1	KU-0063794	-0.0982027	0.015366	10635
RAD51AP1	KU-55933	-0.0960662	0.0231521	10635
RAD51AP1	KU-60019	-0.196235	2.3192e-07	10635
RAD51AP1	KW-2449	-0.216934	4.65393e-09	10635
RAD51AP1	KX2-391	-0.233102	3.64436e-10	10635
RAD51AP1	Ki8751	-0.134029	0.0011859	10635
RAD51AP1	Ko-143	-0.142378	0.000273196	10635
RAD51AP1	L-685458	-0.0370769	0.568023	10635
RAD51AP1	LE-135	-0.106565	0.0120919	10635
RAD51AP1	LRRK2-IN-1	-0.171172	0.000144879	10635
RAD51AP1	LY-2157299	0.0355418	0.904597	10635
RAD51AP1	LY-2183240	-0.21037	1.22262e-08	10635
RAD51AP1	MG-132	-0.0629177	0.474385	10635
RAD51AP1	MGCD-265	-0.187749	7.6976e-07	10635
RAD51AP1	MI-1	-0.00398615	0.97668	10635
RAD51AP1	MI-2	-0.150177	0.018891	10635
RAD51AP1	MK-0752	0.0216459	0.79969	10635
RAD51AP1	MK-1775	-0.219585	5.88697e-09	10635
RAD51AP1	MK-2206	-0.0341501	0.46546	10635
RAD51AP1	ML006	-0.0841284	0.100065	10635
RAD51AP1	ML029	-0.114918	0.00699073	10635
RAD51AP1	ML031	-0.141768	0.000757734	10635
RAD51AP1	ML050	-0.152961	0.000176239	10635
RAD51AP1	ML083	0.0377152	0.766033	10635
RAD51AP1	ML162	-0.145192	0.00025452	10635
RAD51AP1	ML203	-0.0845774	0.0961505	10635
RAD51AP1	ML210	-0.123835	0.00199505	10635
RAD51AP1	ML239	-0.178132	6.43035e-06	10635
RAD51AP1	ML258	-0.0559384	0.587414	10635
RAD51AP1	ML311	-0.205882	2.10266e-08	10635
RAD51AP1	ML312	0.099468	0.95729	10635
RAD51AP1	ML320	-0.0872811	0.0513	10635
RAD51AP1	ML334 diastereomer	0.0797646	0.236368	10635
RAD51AP1	MLN2238	-0.106702	0.00627076	10635
RAD51AP1	MLN2480	-0.0727178	0.465267	10635
RAD51AP1	MST-312	-0.163256	1.8255e-05	10635
RAD51AP1	Mdivi-1	-0.101096	0.0144826	10635
RAD51AP1	Merck60	-0.147378	8.8282e-05	10635
RAD51AP1	N9-isopropylolomoucine	-0.147309	0.000216768	10635
RAD51AP1	NPC-26	-0.0727384	0.471257	10635
RAD51AP1	NSC 74859	-0.0249251	0.678114	10635
RAD51AP1	NSC19630	-0.158322	0.000705317	10635
RAD51AP1	NSC23766	-0.0866718	0.0334181	10635
RAD51AP1	NSC30930	0.0667009	0.31581	10635
RAD51AP1	NSC48300	-0.0933925	0.0169639	10635
RAD51AP1	NSC632839	-0.209212	2.0077e-08	10635
RAD51AP1	NSC95397	-0.162388	5.3896e-05	10635
RAD51AP1	NVP-231	-0.209234	2.36937e-08	10635
RAD51AP1	NVP-ADW742	-0.0479401	0.306094	10635
RAD51AP1	NVP-BEZ235	-0.124558	0.010866	10635
RAD51AP1	NVP-BSK805	-0.137198	0.000428177	10635
RAD51AP1	NVP-TAE684	-0.0780827	0.0887014	10635
RAD51AP1	O-6-benzylguanine	-0.0481041	0.725146	10635
RAD51AP1	OSI-027	-0.0580871	0.185894	10635
RAD51AP1	OSI-930	-0.205696	1.03478e-06	10635
RAD51AP1	PAC-1	-0.209829	4.91322e-08	10635
RAD51AP1	PD 153035	0.0223251	0.746698	10635
RAD51AP1	PD318088	0.118765	0.00563852	10635
RAD51AP1	PDMP	-0.0913564	0.030672	10635
RAD51AP1	PF-184	-0.174358	5.6164e-06	10635
RAD51AP1	PF-3758309	-0.181331	0.00101182	10635
RAD51AP1	PF-4800567 hydrochloride	0.0273618	0.999586	10635
RAD51AP1	PF-543	-0.0729988	0.113414	10635
RAD51AP1	PF-573228	-0.139677	0.000308238	10635
RAD51AP1	PF-750	-0.153885	0.000522901	10635
RAD51AP1	PHA-793887	-0.155999	2.8842e-05	10635
RAD51AP1	PI-103	-0.0778581	0.0611749	10635
RAD51AP1	PIK-93	-0.10861	0.00780749	10635
RAD51AP1	PL-DI	-0.227808	1.07005e-09	10635
RAD51AP1	PLX-4720	0.0762348	0.231967	10635
RAD51AP1	PRIMA-1	-0.182788	2.19466e-06	10635
RAD51AP1	PRIMA-1-Met	-0.0523548	0.484315	10635
RAD51AP1	PRL-3 inhibitor I	-0.0413063	0.760814	10635
RAD51AP1	PX-12	-0.218521	4.69691e-09	10635
RAD51AP1	PYR-41	-0.0493952	0.36234	10635
RAD51AP1	QS-11	-0.0464898	0.877899	10635
RAD51AP1	QW-BI-011	-0.1704	0.048316	10635
RAD51AP1	R428	-0.13549	0.00539374	10635
RAD51AP1	RAF265	-0.103368	0.0443806	10635
RAD51AP1	RG-108	-0.139936	0.000720239	10635
RAD51AP1	RITA	-0.0818618	0.0500707	10635
RAD51AP1	RO4929097	-0.078022	0.302858	10635
RAD51AP1	Repligen 136	-0.139049	0.000795404	10635
RAD51AP1	SB-225002	-0.190502	2.16553e-07	10635
RAD51AP1	SB-431542	-0.0423456	0.683976	10635
RAD51AP1	SB-525334	-0.0220776	0.715586	10635
RAD51AP1	SB-743921	-0.182331	6.72147e-07	10635
RAD51AP1	SCH-529074	-0.0602104	0.208117	10635
RAD51AP1	SCH-79797	-0.15205	6.8092e-05	10635
RAD51AP1	SGX-523	0.0388936	0.541677	10635
RAD51AP1	SID 26681509	-0.131786	0.00229232	10635
RAD51AP1	SJ-172550	0.0576882	0.579411	10635
RAD51AP1	SKI-II	-0.0728966	0.101545	10635
RAD51AP1	SMER-3	-0.185921	1.2502e-05	10635
RAD51AP1	SN-38	-0.180215	1.8024e-05	10635
RAD51AP1	SNS-032	-0.0920476	0.025711	10635
RAD51AP1	SNX-2112	-0.18128	9.0364e-07	10635
RAD51AP1	SR-II-138A	-0.237895	4.62697e-11	10635
RAD51AP1	SR1001	-0.0650335	0.325864	10635
RAD51AP1	SR8278	-0.189815	0.548728	10635
RAD51AP1	SRT-1720	-0.0709853	0.115107	10635
RAD51AP1	STF-31	-0.210135	4.60184e-08	10635
RAD51AP1	SU11274	-0.165681	2.3813e-05	10635
RAD51AP1	SZ4TA2	-0.016338	0.916691	10635
RAD51AP1	StemRegenin 1	-0.159704	4.3279e-05	10635
RAD51AP1	TG-100-115	-0.0160771	0.801366	10635
RAD51AP1	TG-101348	-0.127926	0.00117279	10635
RAD51AP1	TGX-221	0.0357167	0.65829	10635
RAD51AP1	TPCA-1	-0.125712	0.00118367	10635
RAD51AP1	TW-37	-0.172894	1.0861e-05	10635
RAD51AP1	UNC0321	0.0199986	0.88797	10635
RAD51AP1	UNC0638	-0.0953369	0.0229095	10635
RAD51AP1	VAF-347	0.0476991	0.4749	10635
RAD51AP1	VER-155008	-0.110455	0.00713972	10635
RAD51AP1	VU0155056	0.000671475	0.998392	10635
RAD51AP1	WAY-362450	-0.0135109	0.998521	10635
RAD51AP1	WP1130	-0.167707	1.7529e-05	10635
RAD51AP1	WZ4002	-0.0153054	0.866782	10635
RAD51AP1	WZ8040	-0.0537917	0.305293	10635
RAD51AP1	XL765	-0.059673	0.29734	10635
RAD51AP1	YK 4-279	-0.172208	3.96358e-06	10635
RAD51AP1	YM-155	-0.140636	0.00162772	10635
RAD51AP1	ZSTK474	-0.0243461	0.691536	10635
RAD51AP1	abiraterone	0.0584532	0.699684	10635
RAD51AP1	afatinib	-0.0236094	0.659463	10635
RAD51AP1	alisertib	-0.15082	7.6155e-05	10635
RAD51AP1	alvocidib	-0.144671	0.0115129	10635
RAD51AP1	apicidin	-0.147699	7.7767e-05	10635
RAD51AP1	austocystin D	-0.00290539	0.960154	10635
RAD51AP1	avicin D	0.0465878	0.638843	10635
RAD51AP1	avrainvillamide	-0.119802	0.0124333	10635
RAD51AP1	axitinib	-0.209717	2.04617e-08	10635
RAD51AP1	azacitidine	-0.0641625	0.17901	10635
RAD51AP1	bafilomycin A1	-0.057362	0.933989	10635
RAD51AP1	barasertib	-0.15163	7.8692e-05	10635
RAD51AP1	bardoxolone methyl	-0.178209	1.2368e-05	10635
RAD51AP1	belinostat	-0.219579	5.0017e-05	10635
RAD51AP1	bendamustine	-0.0892304	0.0369512	10635
RAD51AP1	betulinic acid	-0.00514896	0.98655	10635
RAD51AP1	bexarotene	-0.105162	0.0129999	10635
RAD51AP1	birinapant	-0.0115779	0.892517	10635
RAD51AP1	blebbistatin	0.0276071	0.978294	10635
RAD51AP1	bleomycin A2	-0.0146299	0.833255	10635
RAD51AP1	bortezomib	-0.125819	0.0013171	10635
RAD51AP1	bosutinib	-0.124947	0.00187854	10635
RAD51AP1	brefeldin A	-0.113957	0.00812495	10635
RAD51AP1	brivanib	-0.12594	0.00159481	10635
RAD51AP1	cabozantinib	-0.0825804	0.0742244	10635
RAD51AP1	canertinib	-0.0020823	0.973815	10635
RAD51AP1	cediranib	-0.0369303	0.798027	10635
RAD51AP1	ceranib-2	-0.180845	1.03966e-06	10635
RAD51AP1	cerulenin	-0.214222	1.15911e-08	10635
RAD51AP1	chlorambucil	-0.179844	2.30762e-06	10635
RAD51AP1	ciclopirox	-0.216884	3.31541e-09	10635
RAD51AP1	ciclosporin	-0.00450434	0.950766	10635
RAD51AP1	cimetidine	-0.0568939	0.971569	10635
RAD51AP1	clofarabine	-0.193532	1.39359e-07	10635
RAD51AP1	crizotinib	-0.159734	2.8937e-05	10635
RAD51AP1	cucurbitacin I	-0.110229	0.00633994	10635
RAD51AP1	curcumin	-0.163842	1.5731e-05	10635
RAD51AP1	cyanoquinoline 11	-0.0634414	0.480952	10635
RAD51AP1	cyclophosphamide	-0.0247331	0.995903	10635
RAD51AP1	cytarabine hydrochloride	-0.197674	8.70802e-08	10635
RAD51AP1	cytochalasin B	-0.0835483	0.0853579	10635
RAD51AP1	dabrafenib	0.0236984	0.791167	10635
RAD51AP1	dacarbazine	-0.127054	0.000987498	10635
RAD51AP1	daporinad	-0.204615	9.00241e-07	10635
RAD51AP1	darinaparsin	-0.0948321	0.138361	10635
RAD51AP1	dasatinib	-0.000445074	0.994612	10635
RAD51AP1	decitabine	-0.181599	9.42779e-07	10635
RAD51AP1	dexamethasone	-0.129494	0.00177567	10635
RAD51AP1	dinaciclib	-0.167101	0.00270519	10635
RAD51AP1	docetaxel	-0.208332	0.000281012	10635
RAD51AP1	doxorubicin	-0.18533	4.32391e-07	10635
RAD51AP1	elocalcitol	-0.133121	0.000572714	10635
RAD51AP1	entinostat	-0.130139	0.000702631	10635
RAD51AP1	epigallocatechin-3-monogallate	-0.144166	0.000727818	10635
RAD51AP1	erastin	-0.188322	2.07752e-06	10635
RAD51AP1	erismodegib	-0.0117466	0.918833	10635
RAD51AP1	erlotinib	0.0275249	0.591262	10635
RAD51AP1	etomoxir	-0.0194595	0.97986	10635
RAD51AP1	etoposide	-0.203962	3.68314e-08	10635
RAD51AP1	fingolimod	-0.157839	4.5244e-05	10635
RAD51AP1	fluorouracil	-0.120065	0.00179886	10635
RAD51AP1	fluvastatin	-0.0673108	0.190106	10635
RAD51AP1	foretinib	-0.136241	0.00071053	10635
RAD51AP1	fulvestrant	0.0387889	0.936078	10635
RAD51AP1	fumonisin B1	-0.0353103	0.579812	10635
RAD51AP1	gefitinib	0.0307233	0.598213	10635
RAD51AP1	gemcitabine	-0.22586	5.4776e-09	10635
RAD51AP1	gossypol	-0.193145	7.55372e-07	10635
RAD51AP1	hyperforin	-0.0118791	0.929829	10635
RAD51AP1	ibrutinib	-0.0419276	0.50695	10635
RAD51AP1	ifosfamide	-0.0297926	0.900505	10635
RAD51AP1	imatinib	-0.128949	0.00165468	10635
RAD51AP1	importazole	-0.040042	0.540817	10635
RAD51AP1	indisulam	-0.218819	1.09604e-08	10635
RAD51AP1	isoevodiamine	-0.191458	2.68558e-07	10635
RAD51AP1	isoliquiritigenin	-0.176289	0.0350322	10635
RAD51AP1	isonicotinohydroxamic acid	0.00383168	0.993861	10635
RAD51AP1	istradefylline	-0.0605044	0.712304	10635
RAD51AP1	itraconazole	-0.0397063	0.596262	10635
RAD51AP1	lapatinib	-0.0359291	0.459153	10635
RAD51AP1	lenvatinib	-0.116923	0.00534106	10635
RAD51AP1	leptomycin B	-0.172629	2.6105e-06	10635
RAD51AP1	linifanib	-0.178082	2.44591e-06	10635
RAD51AP1	linsitinib	-0.0836858	0.0508969	10635
RAD51AP1	lomeguatrib	-0.0521785	0.351603	10635
RAD51AP1	lovastatin	0.00371308	0.957174	10635
RAD51AP1	manumycin A	-0.214365	8.01882e-09	10635
RAD51AP1	marinopyrrole A	-0.143285	0.00400042	10635
RAD51AP1	masitinib	-0.0944402	0.0220673	10635
RAD51AP1	methotrexate	-0.185051	3.69878e-06	10635
RAD51AP1	methylstat	-0.171483	0.000229078	10635
RAD51AP1	mitomycin	-0.203238	5.50285e-08	10635
RAD51AP1	momelotinib	-0.150639	0.000152737	10635
RAD51AP1	myricetin	-0.0229561	0.858783	10635
RAD51AP1	myriocin	0.0935658	0.852855	10635
RAD51AP1	nakiterpiosin	-0.200088	8.91549e-08	10635
RAD51AP1	narciclasine	-0.210079	2.34714e-08	10635
RAD51AP1	navitoclax	-0.106434	0.00978236	10635
RAD51AP1	necrostatin-1	-0.049494	0.309798	10635
RAD51AP1	necrostatin-7	-0.0955198	0.0288545	10635
RAD51AP1	necrosulfonamide	-0.215113	2.54764e-06	10635
RAD51AP1	nelarabine	0.0165024	0.965731	10635
RAD51AP1	neopeltolide	-0.293434	0.000543076	10635
RAD51AP1	neratinib	-0.0105386	0.84571	10635
RAD51AP1	neuronal differentiation inducer III	-0.0830472	0.0332609	10635
RAD51AP1	niclosamide	-0.123626	0.00276705	10635
RAD51AP1	nilotinib	-0.026732	0.780593	10635
RAD51AP1	nintedanib	-0.151202	0.00145783	10635
RAD51AP1	nutlin-3	-0.0793955	0.0521515	10635
RAD51AP1	obatoclax	-0.144309	0.000146115	10635
RAD51AP1	olaparib	-0.133256	0.000624311	10635
RAD51AP1	oligomycin A	-0.105385	0.00798984	10635
RAD51AP1	omacetaxine mepesuccinate	-0.179291	5.9295e-05	10635
RAD51AP1	ouabain	-0.135358	0.000343609	10635
RAD51AP1	paclitaxel	-0.173898	4.39279e-06	10635
RAD51AP1	palmostatin B	0.0230898	0.864359	10635
RAD51AP1	pandacostat	-0.0144409	0.785899	10635
RAD51AP1	panobinostat	-0.162367	1.3196e-05	10635
RAD51AP1	parbendazole	-0.201819	3.35119e-08	10635
RAD51AP1	parthenolide	-0.0267715	0.675085	10635
RAD51AP1	pazopanib	-0.190206	6.65328e-07	10635
RAD51AP1	pevonedistat	-0.170548	1.0744e-05	10635
RAD51AP1	phloretin	-0.161518	2.6128e-05	10635
RAD51AP1	pifithrin-alpha	-0.104556	0.0483845	10635
RAD51AP1	pifithrin-mu	-0.154827	6.1373e-05	10635
RAD51AP1	piperlongumine	-0.179309	1.44207e-06	10635
RAD51AP1	pitstop2	0.00916248	0.970356	10635
RAD51AP1	pluripotin	-0.0299129	0.588781	10635
RAD51AP1	procarbazine	0.0617775	0.700231	10635
RAD51AP1	prochlorperazine	-0.0401358	0.417614	10635
RAD51AP1	purmorphamine	-0.103105	0.0245616	10635
RAD51AP1	pyrazolanthrone	-0.0289198	0.606201	10635
RAD51AP1	quizartinib	-0.0530006	0.37522	10635
RAD51AP1	regorafenib	-0.0959336	0.0426657	10635
RAD51AP1	rigosertib	-0.1853	1.18489e-06	10635
RAD51AP1	ruxolitinib	-0.138071	0.000568055	10635
RAD51AP1	salermide	-0.0263812	0.824151	10635
RAD51AP1	saracatinib	-0.00168545	0.97965	10635
RAD51AP1	selumetinib	0.138009	0.00141476	10635
RAD51AP1	semagacestat	0.0392944	0.782042	10635
RAD51AP1	serdemetan	-0.11302	0.00487451	10635
RAD51AP1	sildenafil	0.0315641	0.815911	10635
RAD51AP1	silmitasertib	-0.0492646	0.561659	10635
RAD51AP1	simvastatin	0.00717751	0.925006	10635
RAD51AP1	sirolimus	-0.14949	0.000107569	10635
RAD51AP1	sitagliptin	-0.000407268	0.999356	10635
RAD51AP1	skepinone-L	-0.121479	0.048034	10635
RAD51AP1	sorafenib	-0.11443	0.0065492	10635
RAD51AP1	sotrastaurin	-0.170621	0.000184215	10635
RAD51AP1	spautin-1	-0.104004	0.0261762	10635
RAD51AP1	staurosporine	0.0468254	0.757889	10635
RAD51AP1	sunitinib	-0.136977	0.000482387	10635
RAD51AP1	tacedinaline	-0.17456	0.00012043	10635
RAD51AP1	tacrolimus	-0.115562	0.00532596	10635
RAD51AP1	tamatinib	-0.0355491	0.684557	10635
RAD51AP1	tamoxifen	0.00606801	0.951442	10635
RAD51AP1	tandutinib	-0.0663376	0.137642	10635
RAD51AP1	tanespimycin	-0.0412247	0.452316	10635
RAD51AP1	temozolomide	0.000637339	0.994689	10635
RAD51AP1	temsirolimus	-0.112539	0.0632873	10635
RAD51AP1	teniposide	-0.298419	6.06312e-09	10635
RAD51AP1	thalidomide	-0.047371	0.826269	10635
RAD51AP1	tigecycline	-0.13712	0.0189911	10635
RAD51AP1	tipifarnib-P1	-0.0851471	0.0319588	10635
RAD51AP1	tipifarnib-P2	-0.146894	0.00664417	10635
RAD51AP1	tivantinib	-0.237697	1.3799e-05	10635
RAD51AP1	tivozanib	-0.135139	0.00216274	10635
RAD51AP1	topotecan	-0.243777	2.02649e-11	10635
RAD51AP1	tosedostat	-0.12802	0.00190851	10635
RAD51AP1	tozasertib	-0.333792	0.0284554	10635
RAD51AP1	trametinib	0.120963	0.0846528	10635
RAD51AP1	tretinoin	-0.0908887	0.0268589	10635
RAD51AP1	triazolothiadiazine	-0.224601	6.56048e-10	10635
RAD51AP1	trifluoperazine	-0.0261261	0.657899	10635
RAD51AP1	triptolide	-0.141568	0.000251543	10635
RAD51AP1	tubastatin A	-0.0783838	0.212159	10635
RAD51AP1	valdecoxib	-0.152418	0.00010697	10635
RAD51AP1	vandetanib	0.0514587	0.323061	10635
RAD51AP1	veliparib	-0.037769	0.653548	10635
RAD51AP1	vemurafenib	0.0932863	0.0686342	10635
RAD51AP1	vincristine	-0.207543	8.92896e-09	10635
RAD51AP1	vorapaxar	-0.0526617	0.275722	10635
RAD51AP1	vorinostat	-0.146334	0.000119342	10635
RAD51AP1	zebularine	-0.0988328	0.0125735	10635
